# Supplementary material for: Identification and Characterization of Biomarkers and Their Role in Opioid Addiction by Integrated Bioinformatics Analysis
Source: Front Neurosci. 2020 Nov 27;14:608349. doi: 10.3389/fnins.2020.608349 (PMC7729193; doi:10.3389/fnins.2020.608349)
Supplement: Supplementary Table 1 — GO terms enrichment for DEGs. [file Table_1.XLSX]

## Sheet: up-BP
GO term (level 2)	num of genes	Pvalue	FDR	Genes
pH reduction	7	7.1e-08	2.13213e-05	ENSG00000206445;ENSG00000213760;ENSG00000226850;ENSG00000227587;ENSG00000230900;ENSG00000234668;ENSG00000234920
intracellular pH reduction	7	5.6e-08	1.86853e-05	ENSG00000206445;ENSG00000213760;ENSG00000226850;ENSG00000227587;ENSG00000230900;ENSG00000234668;ENSG00000234920
response to organonitrogen compound	23	3.5e-08	1.31381e-05	ENSG00000005249;ENSG00000070018;ENSG00000070961;ENSG00000083750;ENSG00000108946;ENSG00000112293;ENSG00000128590;ENSG00000134982;ENSG00000138814;ENSG00000145545;ENSG00000148053;ENSG00000153956;ENSG00000166206;ENSG00000167720;ENSG00000184845;ENSG00000196639;ENSG00000206445;ENSG00000213760;ENSG00000226850;ENSG00000227587;ENSG00000230900;ENSG00000234668;ENSG00000234920
cellular response to nitrogen compound	19	2.1e-08	9.009e-06	ENSG00000005249;ENSG00000070961;ENSG00000083750;ENSG00000108946;ENSG00000112293;ENSG00000134982;ENSG00000145545;ENSG00000148053;ENSG00000153956;ENSG00000166206;ENSG00000184845;ENSG00000196639;ENSG00000206445;ENSG00000213760;ENSG00000226850;ENSG00000227587;ENSG00000230900;ENSG00000234668;ENSG00000234920
phagosome maturation	7	2e-08	9.009e-06	ENSG00000206445;ENSG00000213760;ENSG00000226850;ENSG00000227587;ENSG00000230900;ENSG00000234668;ENSG00000234920
ferric iron transport	7	7.9e-09	4.74474e-06	ENSG00000206445;ENSG00000213760;ENSG00000226850;ENSG00000227587;ENSG00000230900;ENSG00000234668;ENSG00000234920
trivalent inorganic cation transport	7	7.9e-09	4.74474e-06	ENSG00000206445;ENSG00000213760;ENSG00000226850;ENSG00000227587;ENSG00000230900;ENSG00000234668;ENSG00000234920
transferrin transport	7	5.7e-09	4.74474e-06	ENSG00000206445;ENSG00000213760;ENSG00000226850;ENSG00000227587;ENSG00000230900;ENSG00000234668;ENSG00000234920
cellular response to organonitrogen compound	19	3e-09	4.5045e-06	ENSG00000005249;ENSG00000070961;ENSG00000083750;ENSG00000108946;ENSG00000112293;ENSG00000134982;ENSG00000145545;ENSG00000148053;ENSG00000153956;ENSG00000166206;ENSG00000184845;ENSG00000196639;ENSG00000206445;ENSG00000213760;ENSG00000226850;ENSG00000227587;ENSG00000230900;ENSG00000234668;ENSG00000234920
phagosome acidification	7	1.2e-09	3.6036e-06	ENSG00000206445;ENSG00000213760;ENSG00000226850;ENSG00000227587;ENSG00000230900;ENSG00000234668;ENSG00000234920

## Sheet: up-CC
GO term (level 2)	num of genes	Pvalue	FDR	Genes
cytosol	57	7.5e-07	2.9325e-05	ENSG00000005249;ENSG00000008226;ENSG00000022267;ENSG00000023516;ENSG00000026103;ENSG00000040933;ENSG00000067177;ENSG00000069966;ENSG00000075391;ENSG00000083750;ENSG00000084463;ENSG00000084676;ENSG00000097021;ENSG00000102144;ENSG00000104728;ENSG00000108946;ENSG00000112541;ENSG00000115145;ENSG00000115419;ENSG00000127947;ENSG00000132912;ENSG00000134874;ENSG00000134982;ENSG00000138814;ENSG00000140105…
melanosome	8	4.3e-07	1.86811e-05	ENSG00000164924;ENSG00000206445;ENSG00000213760;ENSG00000226850;ENSG00000227587;ENSG00000230900;ENSG00000234668;ENSG00000234920
pigment granule	8	4.3e-07	1.86811e-05	ENSG00000164924;ENSG00000206445;ENSG00000213760;ENSG00000226850;ENSG00000227587;ENSG00000230900;ENSG00000234668;ENSG00000234920
proton-transporting two-sector ATPase complex	7	5.5e-08	3.07214e-06	ENSG00000206445;ENSG00000213760;ENSG00000226850;ENSG00000227587;ENSG00000230900;ENSG00000234668;ENSG00000234920
cytoplasmic part	92	1.7e-08	1.10783e-06	ENSG00000005249;ENSG00000006007;ENSG00000008118;ENSG00000008226;ENSG00000022267;ENSG00000023516;ENSG00000025423;ENSG00000026103;ENSG00000026751;ENSG00000027001;ENSG00000040933;ENSG00000067177;ENSG00000069966;ENSG00000070018;ENSG00000075391;ENSG00000076554;ENSG00000083535;ENSG00000083750;ENSG00000084463;ENSG00000084676;ENSG00000097021;ENSG00000099139;ENSG00000100234;ENSG00000102144;ENSG00000102743…
intracellular	116	1.5e-08	1.10783e-06	ENSG00000005249;ENSG00000006007;ENSG00000008118;ENSG00000008226;ENSG00000022267;ENSG00000023516;ENSG00000025156;ENSG00000025423;ENSG00000026103;ENSG00000026751;ENSG00000027001;ENSG00000040933;ENSG00000061337;ENSG00000067177;ENSG00000069966;ENSG00000070018;ENSG00000070961;ENSG00000075391;ENSG00000076554;ENSG00000083535;ENSG00000083750;ENSG00000084463;ENSG00000084676;ENSG00000097021;ENSG00000099139…
intracellular part	116	1.1e-08	1.07525e-06	ENSG00000005249;ENSG00000006007;ENSG00000008118;ENSG00000008226;ENSG00000022267;ENSG00000023516;ENSG00000025156;ENSG00000025423;ENSG00000026103;ENSG00000026751;ENSG00000027001;ENSG00000040933;ENSG00000061337;ENSG00000067177;ENSG00000069966;ENSG00000070018;ENSG00000070961;ENSG00000075391;ENSG00000076554;ENSG00000083535;ENSG00000083750;ENSG00000084463;ENSG00000084676;ENSG00000097021;ENSG00000099139…
cytoplasm	103	4.9e-09	6.38633e-07	ENSG00000005249;ENSG00000006007;ENSG00000008118;ENSG00000008226;ENSG00000022267;ENSG00000023516;ENSG00000025156;ENSG00000025423;ENSG00000026103;ENSG00000026751;ENSG00000027001;ENSG00000040933;ENSG00000061337;ENSG00000067177;ENSG00000069966;ENSG00000070018;ENSG00000075391;ENSG00000076554;ENSG00000083535;ENSG00000083750;ENSG00000084463;ENSG00000084676;ENSG00000097021;ENSG00000099139;ENSG00000100234…
proton-transporting V-type ATPase complex	7	1.1e-09	2.1505e-07	ENSG00000206445;ENSG00000213760;ENSG00000226850;ENSG00000227587;ENSG00000230900;ENSG00000234668;ENSG00000234920
vacuolar proton-transporting V-type ATPase complex	7	1.1e-10	4.301e-08	ENSG00000206445;ENSG00000213760;ENSG00000226850;ENSG00000227587;ENSG00000230900;ENSG00000234668;ENSG00000234920

## Sheet: up-MF
GO term (level 2)	num of genes	Pvalue	FDR	Genes
ATPase activity, coupled to movement of substances	8	6.1e-06	0.00030317	ENSG00000070961;ENSG00000206445;ENSG00000213760;ENSG00000226850;ENSG00000227587;ENSG00000230900;ENSG00000234668;ENSG00000234920
primary active transmembrane transporter activity	8	4.6e-06	0.000254022	ENSG00000070961;ENSG00000206445;ENSG00000213760;ENSG00000226850;ENSG00000227587;ENSG00000230900;ENSG00000234668;ENSG00000234920
P-P-bond-hydrolysis-driven transmembrane transporter activity	8	4.4e-06	0.000254022	ENSG00000070961;ENSG00000206445;ENSG00000213760;ENSG00000226850;ENSG00000227587;ENSG00000230900;ENSG00000234668;ENSG00000234920
ATPase activity, coupled to transmembrane movement of substances	8	3e-06	0.000213	ENSG00000070961;ENSG00000206445;ENSG00000213760;ENSG00000226850;ENSG00000227587;ENSG00000230900;ENSG00000234668;ENSG00000234920
active ion transmembrane transporter activity	8	2.1e-08	1.7395e-06	ENSG00000070961;ENSG00000206445;ENSG00000213760;ENSG00000226850;ENSG00000227587;ENSG00000230900;ENSG00000234668;ENSG00000234920
ATPase coupled ion transmembrane transporter activity	8	2.1e-08	1.7395e-06	ENSG00000070961;ENSG00000206445;ENSG00000213760;ENSG00000226850;ENSG00000227587;ENSG00000230900;ENSG00000234668;ENSG00000234920
cation-transporting ATPase activity	8	1.9e-08	1.7395e-06	ENSG00000070961;ENSG00000206445;ENSG00000213760;ENSG00000226850;ENSG00000227587;ENSG00000230900;ENSG00000234668;ENSG00000234920
proton-exporting ATPase activity	7	3.9e-09	6.461e-07	ENSG00000206445;ENSG00000213760;ENSG00000226850;ENSG00000227587;ENSG00000230900;ENSG00000234668;ENSG00000234920
ATPase activity, coupled to transmembrane movement of ions, phosphorylative mechanism	8	1.4e-10	3.479e-08	ENSG00000070961;ENSG00000206445;ENSG00000213760;ENSG00000226850;ENSG00000227587;ENSG00000230900;ENSG00000234668;ENSG00000234920
proton-exporting ATPase activity, phosphorylative mechanism	7	2.7e-11	1.3419e-08	ENSG00000206445;ENSG00000213760;ENSG00000226850;ENSG00000227587;ENSG00000230900;ENSG00000234668;ENSG00000234920

## Sheet: down-BP
GO term (level 2)	num of genes	Pvalue	FDR	Genes
actin crosslink formation	6	2.9e-09	1.05502e-06	ENSG00000204472;ENSG00000206428;ENSG00000234836;ENSG00000235588;ENSG00000235985;ENSG00000237727
smooth muscle cell chemotaxis	6	1.8e-09	7.276e-07	ENSG00000204472;ENSG00000206428;ENSG00000234836;ENSG00000235588;ENSG00000235985;ENSG00000237727
fibroblast growth factor production	6	1.8e-09	7.276e-07	ENSG00000204472;ENSG00000206428;ENSG00000234836;ENSG00000235588;ENSG00000235985;ENSG00000237727
regulation of fibroblast growth factor production	6	1.8e-09	7.276e-07	ENSG00000204472;ENSG00000206428;ENSG00000234836;ENSG00000235588;ENSG00000235985;ENSG00000237727
positive regulation of monocyte chemotaxis	7	1.7e-09	7.276e-07	ENSG00000189403;ENSG00000204472;ENSG00000206428;ENSG00000234836;ENSG00000235588;ENSG00000235985;ENSG00000237727
regulation of smooth muscle cell chemotaxis	6	5.5e-10	4.0018e-07	ENSG00000204472;ENSG00000206428;ENSG00000234836;ENSG00000235588;ENSG00000235985;ENSG00000237727
parallel actin filament bundle assembly	6	2.8e-10	2.5466e-07	ENSG00000204472;ENSG00000206428;ENSG00000234836;ENSG00000235588;ENSG00000235985;ENSG00000237727
negative regulation of smooth muscle cell chemotaxis	6	1.3e-10	1.57647e-07	ENSG00000204472;ENSG00000206428;ENSG00000234836;ENSG00000235588;ENSG00000235985;ENSG00000237727
positive regulation of fibroblast growth factor production	6	1.3e-10	1.57647e-07	ENSG00000204472;ENSG00000206428;ENSG00000234836;ENSG00000235588;ENSG00000235985;ENSG00000237727
positive regulation of smooth muscle cell chemotaxis	6	1.7e-11	6.1846e-08	ENSG00000204472;ENSG00000206428;ENSG00000234836;ENSG00000235588;ENSG00000235985;ENSG00000237727

## Sheet: down-CC
GO term (level 2)	num of genes	Pvalue	FDR	Genes
intracellular organelle	144	0.00022	0.009812	ENSG00000005020;ENSG00000005187;ENSG00000007541;ENSG00000011478;ENSG00000030066;ENSG00000049323;ENSG00000068489;ENSG00000072864;ENSG00000073282;ENSG00000075702;ENSG00000076864;ENSG00000079337;ENSG00000080839;ENSG00000090661;ENSG00000091513;ENSG00000092529;ENSG00000095319;ENSG00000100023;ENSG00000100116;ENSG00000100297;ENSG00000100403;ENSG00000100599;ENSG00000101161;ENSG00000101188;ENSG00000101213…
intracellular organelle part	114	0.00018	0.00892	ENSG00000005020;ENSG00000005187;ENSG00000007541;ENSG00000011478;ENSG00000030066;ENSG00000049323;ENSG00000072864;ENSG00000073282;ENSG00000075702;ENSG00000076864;ENSG00000079337;ENSG00000080839;ENSG00000090661;ENSG00000091513;ENSG00000095319;ENSG00000100023;ENSG00000100116;ENSG00000100297;ENSG00000101161;ENSG00000101213;ENSG00000101624;ENSG00000102010;ENSG00000104529;ENSG00000104907;ENSG00000105229…
lamellipodium	9	6.9e-05	0.00384675	ENSG00000079337;ENSG00000162493;ENSG00000173546;ENSG00000204472;ENSG00000206428;ENSG00000234836;ENSG00000235588;ENSG00000235985;ENSG00000237727
actin filament	7	4.8e-05	0.00305829	ENSG00000198467;ENSG00000204472;ENSG00000206428;ENSG00000234836;ENSG00000235588;ENSG00000235985;ENSG00000237727
leading edge membrane	9	3.5e-05	0.00260167	ENSG00000102010;ENSG00000162493;ENSG00000173546;ENSG00000204472;ENSG00000206428;ENSG00000234836;ENSG00000235588;ENSG00000235985;ENSG00000237727
MHC protein complex	8	3.2e-05	0.00260167	ENSG00000179344;ENSG00000206237;ENSG00000206302;ENSG00000225824;ENSG00000227357;ENSG00000231286;ENSG00000231939;ENSG00000233209
ruffle	9	3.1e-05	0.00260167	ENSG00000101213;ENSG00000102010;ENSG00000162493;ENSG00000204472;ENSG00000206428;ENSG00000234836;ENSG00000235588;ENSG00000235985;ENSG00000237727
ruffle membrane	8	2.5e-06	0.000371667	ENSG00000102010;ENSG00000162493;ENSG00000204472;ENSG00000206428;ENSG00000234836;ENSG00000235588;ENSG00000235985;ENSG00000237727
MHC class II protein complex	8	2.3e-06	0.000371667	ENSG00000179344;ENSG00000206237;ENSG00000206302;ENSG00000225824;ENSG00000227357;ENSG00000231286;ENSG00000231939;ENSG00000233209
phagocytic cup	6	5.3e-07	0.00023638	ENSG00000204472;ENSG00000206428;ENSG00000234836;ENSG00000235588;ENSG00000235985;ENSG00000237727

## Sheet: down-MF
GO term (level 2)	num of genes	Pvalue	FDR	Genes
ribonucleotide binding	31	0.0032	0.131198	ENSG00000005187;ENSG00000079337;ENSG00000100297;ENSG00000101213;ENSG00000102010;ENSG00000106615;ENSG00000109424;ENSG00000110047;ENSG00000120868;ENSG00000123836;ENSG00000129250;ENSG00000133392;ENSG00000136098;ENSG00000138030;ENSG00000140795;ENSG00000141542;ENSG00000148773;ENSG00000148824;ENSG00000158417;ENSG00000162104;ENSG00000162711;ENSG00000164896;ENSG00000169679;ENSG00000182810;ENSG00000187775…
purine ribonucleotide binding	31	0.00287	0.131198	ENSG00000005187;ENSG00000079337;ENSG00000100297;ENSG00000101213;ENSG00000102010;ENSG00000106615;ENSG00000109424;ENSG00000110047;ENSG00000120868;ENSG00000123836;ENSG00000129250;ENSG00000133392;ENSG00000136098;ENSG00000138030;ENSG00000140795;ENSG00000141542;ENSG00000148773;ENSG00000148824;ENSG00000158417;ENSG00000162104;ENSG00000162711;ENSG00000164896;ENSG00000169679;ENSG00000182810;ENSG00000187775…
chemokine binding	3	0.00277	0.131198	ENSG00000162493;ENSG00000172215;ENSG00000189403
adenyl nucleotide binding	27	0.00261	0.131198	ENSG00000005187;ENSG00000079337;ENSG00000100297;ENSG00000101213;ENSG00000102010;ENSG00000110047;ENSG00000120725;ENSG00000120868;ENSG00000123836;ENSG00000129250;ENSG00000133392;ENSG00000136098;ENSG00000138030;ENSG00000140795;ENSG00000148773;ENSG00000162104;ENSG00000162711;ENSG00000164896;ENSG00000169679;ENSG00000182810;ENSG00000187775;ENSG00000204344;ENSG00000206342;ENSG00000226033;ENSG00000226257…
retinal dehydrogenase activity	2	0.00209	0.131198	ENSG00000128918;ENSG00000198610
cytokine binding	6	0.00189	0.131198	ENSG00000049323;ENSG00000136695;ENSG00000162493;ENSG00000172215;ENSG00000173991;ENSG00000189403
purine nucleotide binding	32	0.00162	0.131198	ENSG00000005187;ENSG00000079337;ENSG00000100297;ENSG00000101213;ENSG00000102010;ENSG00000106615;ENSG00000109424;ENSG00000110047;ENSG00000120725;ENSG00000120868;ENSG00000123836;ENSG00000129250;ENSG00000133392;ENSG00000136098;ENSG00000138030;ENSG00000140795;ENSG00000141542;ENSG00000148773;ENSG00000148824;ENSG00000158417;ENSG00000162104;ENSG00000162711;ENSG00000164896;ENSG00000169679;ENSG00000182810…
C-X-C chemokine binding	2	0.00113	0.131198	ENSG00000172215;ENSG00000189403
structural constituent of muscle	4	0.00071	0.131198	ENSG00000092529;ENSG00000133392;ENSG00000173991;ENSG00000198467
actin filament binding	8	0.0005	0.131198	ENSG00000133392;ENSG00000198467;ENSG00000204472;ENSG00000206428;ENSG00000234836;ENSG00000235588;ENSG00000235985;ENSG00000237727
