# Supplementary material for: Identification and Characterization of Biomarkers and Their Role in Opioid Addiction by Integrated Bioinformatics Analysis
Source: Front Neurosci. 2020 Nov 27;14:608349. doi: 10.3389/fnins.2020.608349 (PMC7729193; doi:10.3389/fnins.2020.608349)
Supplement: Supplementary Table 2 — KEGG pathway analysis data of DEGs. [file Table_2.XLSX]

## Sheet: up-DEGs
GO term (level 2)	num of genes	Pvalue	Qvalue	Genes
Ras signaling pathway	4	0.104854	0.658627	ENSG00000069966;ENSG00000075391;ENSG00000126458;ENSG00000148053
Glycosphingolipid biosynthesis - globo and isoglobo series	1	0.105507	0.658627	ENSG00000172461
Platinum drug resistance	2	0.108504	0.658627	ENSG00000026103;ENSG00000168765
Pathways in cancer	7	0.11025	0.658627	ENSG00000026103;ENSG00000069966;ENSG00000070018;ENSG00000134982;ENSG00000165731;ENSG00000168765;ENSG00000281324
Hippo signaling pathway	3	0.113124	0.658627	ENSG00000134982;ENSG00000164924;ENSG00000204217
Inositol phosphate metabolism	2	0.115693	0.658627	ENSG00000040933;ENSG00000119711
Gastric cancer	3	0.116295	0.658627	ENSG00000070018;ENSG00000134982;ENSG00000281324
Breast cancer	3	0.117893	0.658627	ENSG00000070018;ENSG00000134982;ENSG00000281324
Retrograde endocannabinoid signaling	3	0.127654	0.658627	ENSG00000069966;ENSG00000166206;ENSG00000186297
MicroRNAs in cancer	3	0.127654	0.658627	ENSG00000100234;ENSG00000134982;ENSG00000204217
Drug metabolism - other enzymes	2	0.127935	0.658627	ENSG00000167900;ENSG00000168765
Glycosphingolipid biosynthesis - lacto and neolacto series	2	0.0192427	0.654529	ENSG00000170340;ENSG00000172461
Signaling pathways regulating pluripotency of stem cells	4	0.0247117	0.654529	ENSG00000084093;ENSG00000134982;ENSG00000143379;ENSG00000204217
Wnt signaling pathway	4	0.0297799	0.654529	ENSG00000070018;ENSG00000134982;ENSG00000177565;ENSG00000281324
GABAergic synapse	3	0.036661	0.654529	ENSG00000069966;ENSG00000166206;ENSG00000186297
Nicotine addiction	2	0.0383862	0.654529	ENSG00000166206;ENSG00000186297
Hepatocellular carcinoma	4	0.0423796	0.654529	ENSG00000070018;ENSG00000134982;ENSG00000168765;ENSG00000281324
Pathogenic Escherichia coli infection	3	0.0111865	0.518309	ENSG00000164924;ENSG00000197822;ENSG00000273814
Valine, leucine and isoleucine degradation	4	0.000485868	0.0602515	ENSG00000119711;ENSG00000131844;ENSG00000275300;ENSG00000281742
Morphine addiction	5	0.000866928	0.0602515	ENSG00000069966;ENSG00000112541;ENSG00000166206;ENSG00000184845;ENSG00000186297

## Sheet: down-DEGs
GO term (level 2)	num of genes	Pvalue	Qvalue	Genes
Cell adhesion molecules (CAMs)	2	0.960106	0.997776	ENSG00000197822;ENSG00000273814
Estrogen signaling pathway	1	0.963041	0.997776	ENSG00000131759
Non-alcoholic fatty liver disease (NAFLD)	1	0.967755	0.997776	ENSG00000026103
Influenza A	2	0.969851	0.997776	ENSG00000026103;ENSG00000197919
Alzheimer disease	1	0.978602	0.997776	ENSG00000026103
HTLV-I infection	3	0.979361	0.997776	ENSG00000126458;ENSG00000134982;ENSG00000175054
Toxoplasmosis	1	0.981701	0.997776	ENSG00000137462
Systemic lupus erythematosus	1	0.987389	0.997776	ENSG00000274267
Viral carcinogenesis	1	0.993786	0.997776	ENSG00000164924
Endocytosis	1	0.997342	0.997776	ENSG00000139436
Epstein-Barr virus infection	1	0.997545	0.997776	ENSG00000164924
Natural killer cell mediated cytotoxicity	3	0.997693	0.997776	ENSG00000026103;ENSG00000183918;ENSG00000197919
Graft-versus-host disease	1	0.997776	0.997776	ENSG00000026103
Cytokine-cytokine receptor interaction	12	0.0224034	0.688106	ENSG00000026103;ENSG00000102970;ENSG00000113520;ENSG00000136695;ENSG00000160683;ENSG00000169248;ENSG00000196083;ENSG00000197919;ENSG00000204217;ENSG00000275385;ENSG00000278006;ENSG00000278167
Valine, leucine and isoleucine degradation	4	0.0144476	0.606141	ENSG00000119711;ENSG00000131844;ENSG00000275300;ENSG00000281742
Glycosphingolipid biosynthesis - lacto and neolacto series	3	0.0169156	0.606141	ENSG00000170340;ENSG00000172461;ENSG00000196371
Staphylococcus aureus infection	8	0.00973813	0.594788	ENSG00000072694;ENSG00000204359;ENSG00000239754;ENSG00000241253;ENSG00000241534;ENSG00000242335;ENSG00000243570;ENSG00000243649
Cell cycle	7	0.0110658	0.594788	ENSG00000100297;ENSG00000112742;ENSG00000129757;ENSG00000164924;ENSG00000169679;ENSG00000175054;ENSG00000273707
Complement and coagulation cascades	8	0.000476871	0.0512637	ENSG00000198734;ENSG00000204359;ENSG00000239754;ENSG00000241253;ENSG00000241534;ENSG00000242335;ENSG00000243570;ENSG00000243649
Protein digestion and absorption	11	2.87862e-06	0.000618902	ENSG00000088386;ENSG00000115474;ENSG00000130234;ENSG00000204248;ENSG00000204291;ENSG00000206290;ENSG00000223699;ENSG00000227801;ENSG00000230930;ENSG00000232541;ENSG00000235708
