# Supplementary material for: Identification and Characterization of Biomarkers and Their Role in Opioid Addiction by Integrated Bioinformatics Analysis
Source: Front Neurosci. 2020 Nov 27;14:608349. doi: 10.3389/fnins.2020.608349 (PMC7729193; doi:10.3389/fnins.2020.608349)
Supplement: Supplementary file 3 [file Table_3.XLSX]

## Sheet: PPI-top30-2-10zhongsuanfa
MCC	MNC	Degree	EPC	BottleNeck	EcCentricity	Closeness	Radiality	Betweenness	Stress		DMNC	ClusteringCoefficient
ADCY9	MCM5	ADCY9	ADCY9	MAP2K1	NDE1	MAP2K1	YWHAZ	PECAM1	ADCY9		NUP160	AKAP11
BUB1	PECAM1	PECAM1	PRKAR2B	NDE1	IL4	PECAM1	MAP2K1	MAP2K1	MAP2K1		TK1	AKR1C4
CEP131	AIF1	RPL35A	ZWILCH	HMGB1	ATP2B1	PML	CXCL11	NCOA1	FGA		IGFBP7	ATP6V1G2
CEP76	ZWILCH	PML	GNB5	WT1	HBEGF	MKI67	PML	PML	PML		CXCR6	CAP2
CHAF1A	CXCL11	MKI67	YWHAZ	FGA	RAPGEF3	FAS	BUB1	PRKAR2B	PRKAR2B		MKI67	CXCL11
CXCL11	RPL35A	NTRK2	HMGB1	NCOA1	TP63	TP63	WT1	PGK1	WT1		CXCL11	CXCR6
CXCR6	SIL1	MAP2K1	MCM5	PPP3CA	MYH11	RAPGEF3	RAPGEF3	NTRK2	PGK1		CAP2	DES
EIF5B	CEP131	CHAF1A	CEP76	MTHFR	NUP160	EIF1AX	STAT6	MKI67	PPP3CA		FRZB	EEF1D
F5	NLRP3	FGA	PML	STAT6	AIF1	H2AFV	CXCR6	TSSC4	NTRK2		CEP76	FRZB
FGA	IL4	EIF5B	MAP2K1	BUB1	PPP3CA	NDE1	NDE1	NDE1	BUB1		TF	GPR37
GNB5	MKI67	YWHAZ	NDE1	EIF5B	BUB1	PRKAR2B	AIF1	EIF5B	HMGB1		LRP6	GYPA
GPR37	CHAF1A	TRA2B	H2AFV	RAPGEF3	FUT4	MYH11	NLRP3	TF	PRKAR1A		PRPF6	HAUS2
HAUS2	NDE1	PPP3CA	CXCR6	DRD1	CEP76	CXCR6	PGK1	EIF1AX	NCOA1		APC	HRH1
IGFBP7	FGA	APC	NLRP3	MYCN	RBL1	EIF5B	MKI67	CDKN1C	TP63		PCBP2	IGFBP7
IL4	CEP76	AIF1	NUP160	EIF1AX	NLRP3	MCM5	RBL1	RRAS	ALDH1A2		WNT8B	IL36RN
LTBP1	TF	NCOA1	CAP2	DHX57	MCM5	PGK1	ALDH1A2	STAT6	RBL1		RBM25	LMF1
MCM5	PRKAR1A	BUB1	PRKAR1A	ADCY9	ADCY9	YWHAZ	PECAM1	ADCY9	PECAM1		CEP131	LRP6
MKI67	PRKAR2B	PRKAR2B	PECAM1	PECAM1	PECAM1	BUB1	HMGB1	YWHAZ	YWHAZ		FGA	LTBP1
NDE1	ADCY9	NDE1	BUB1	YWHAZ	YWHAZ	ADCY9	PRKAR2B	BUB1	EIF5B		LTBP1	LUC7L3
PCBP2	EIF5B	WT1	WT1	CDKN1C	FAS	PPP3CA	FAS	DRD1	APC		PPP3CA	MAFB
PECAM1	F5	PRPF6	CHAF1A	PRPF6	CEP131	RRAS	EIF1AX	PRKAR1A	TSSC4		EIF5B	NPAS2
PRKAR1A	PCBP2	SIL1	TP63	FAS	CSPG4	FUT4	H2AFV	MYH11	DHX57		WBP11	NUP188
PRKAR2B	BUB1	IL4	IL4	IL4	PRKAR2B	IL4	IL4	IL4	IL4		GPR37	PSPN
PRPF6	CXCR6	GNB5	PPP3CA	NTRK2	PML	WT1	PPP3CA	H2AFV	EIF1AX		GNB5	REXO4
RBM25	RBM25	PRKAR1A	RAPGEF3	PRKAR2B	STAT6	AIF1	TP63	HMGB1	DRD1		HMGB1	RORB
RPL35A	TK1	PCBP2	GPR37	WDR62	REL	GNB5	CEP76	TP63	MKI67		HAUS2	SRD5A1
TF	GNB5	H2AFV	MKI67	PGK1	WT1	PRKAR1A	ADCY9	APC	H2AFV		TRA2B	TFEB
TK1	EIF5A2	TF	CXCL11	H2AFV	ALDH1A2	CXCL11	MYH11	WT1	TBX1		CHAF1A	TK1
TRA2B	TRA2B	MCM5	AIF1	APC	HMGB1	HMGB1	PRKAR1A	FGA	NDE1		NDE1	WBP11
WBP11	PRPF6	RBM25	FAS	PML	PTPN12	ALDH1A2	FUT4	RBL1	STAT6		F5	WNT8B
