# Supplementary material for: Identification and Characterization of Biomarkers and Their Role in Opioid Addiction by Integrated Bioinformatics Analysis
Source: Front Neurosci. 2020 Nov 27;14:608349. doi: 10.3389/fnins.2020.608349 (PMC7729193; doi:10.3389/fnins.2020.608349)
Supplement: Supplementary Tables 3 and 4 — 10 methods to screen for hub genes. [file Table_4.XLSX]

## Sheet: Sheet1
Column1	Column2	Column3	Column4
1	Stress	1	TBX1
10	Betweenness	0
11	Betweenness,Stress	1	TSSC4
100	Radiality	0
101	Radiality,Stress	0
110	Radiality,Betweenness	0
111	Radiality,Betweenness,Stress	0
1000	Closeness	0
1001	Closeness,Stress	0
1010	Closeness,Betweenness	1	RRAS
1011	Closeness,Betweenness,Stress	0
1100	Closeness,Radiality	0
1101	Closeness,Radiality,Stress	0
1110	Closeness,Radiality,Betweenness	0
1111	Closeness,Radiality,Betweenness,Stress	0
10000	EcCentricity	5	HBEGF,PTPN12,CSPG4,REL,ATP2B1
10001	EcCentricity,Stress	0
10010	EcCentricity,Betweenness	0
10011	EcCentricity,Betweenness,Stress	0
10100	EcCentricity,Radiality	0
10101	EcCentricity,Radiality,Stress	0
10110	EcCentricity,Radiality,Betweenness	0
10111	EcCentricity,Radiality,Betweenness,Stress	1	RBL1
11000	EcCentricity,Closeness	0
11001	EcCentricity,Closeness,Stress	0
11010	EcCentricity,Closeness,Betweenness	0
11011	EcCentricity,Closeness,Betweenness,Stress	0
11100	EcCentricity,Closeness,Radiality	1	FUT4
11101	EcCentricity,Closeness,Radiality,Stress	1	ALDH1A2
11110	EcCentricity,Closeness,Radiality,Betweenness	1	MYH11
11111	EcCentricity,Closeness,Radiality,Betweenness,Stress	0
100000	BottleNeck	3	MYCN,WDR62,MTHFR
100001	BottleNeck,Stress	1	DHX57
100010	BottleNeck,Betweenness	1	CDKN1C
100011	BottleNeck,Betweenness,Stress	1	DRD1
100100	BottleNeck,Radiality	0
100101	BottleNeck,Radiality,Stress	0
100110	BottleNeck,Radiality,Betweenness	0
100111	BottleNeck,Radiality,Betweenness,Stress	0
101000	BottleNeck,Closeness	0
101001	BottleNeck,Closeness,Stress	0
101010	BottleNeck,Closeness,Betweenness	0
101011	BottleNeck,Closeness,Betweenness,Stress	0
101100	BottleNeck,Closeness,Radiality	0
101101	BottleNeck,Closeness,Radiality,Stress	0
101110	BottleNeck,Closeness,Radiality,Betweenness	0
101111	BottleNeck,Closeness,Radiality,Betweenness,Stress	2	EIF1AX,PGK1
110000	BottleNeck,EcCentricity	0
110001	BottleNeck,EcCentricity,Stress	0
110010	BottleNeck,EcCentricity,Betweenness	0
110011	BottleNeck,EcCentricity,Betweenness,Stress	0
110100	BottleNeck,EcCentricity,Radiality	0
110101	BottleNeck,EcCentricity,Radiality,Stress	0
110110	BottleNeck,EcCentricity,Radiality,Betweenness	0
110111	BottleNeck,EcCentricity,Radiality,Betweenness,Stress	1	STAT6
111000	BottleNeck,EcCentricity,Closeness	0
111001	BottleNeck,EcCentricity,Closeness,Stress	0
111010	BottleNeck,EcCentricity,Closeness,Betweenness	0
111011	BottleNeck,EcCentricity,Closeness,Betweenness,Stress	0
111100	BottleNeck,EcCentricity,Closeness,Radiality	0
111101	BottleNeck,EcCentricity,Closeness,Radiality,Stress	0
111110	BottleNeck,EcCentricity,Closeness,Radiality,Betweenness	0
111111	BottleNeck,EcCentricity,Closeness,Radiality,Betweenness,Stress	0
1000000	EPC	1	CAP2
1000001	EPC,Stress	0
1000010	EPC,Betweenness	0
1000011	EPC,Betweenness,Stress	0
1000100	EPC,Radiality	0
1000101	EPC,Radiality,Stress	0
1000110	EPC,Radiality,Betweenness	0
1000111	EPC,Radiality,Betweenness,Stress	0
1001000	EPC,Closeness	0
1001001	EPC,Closeness,Stress	0
1001010	EPC,Closeness,Betweenness	0
1001011	EPC,Closeness,Betweenness,Stress	0
1001100	EPC,Closeness,Radiality	0
1001101	EPC,Closeness,Radiality,Stress	0
1001110	EPC,Closeness,Radiality,Betweenness	0
1001111	EPC,Closeness,Radiality,Betweenness,Stress	0
1010000	EPC,EcCentricity	1	NUP160
1010001	EPC,EcCentricity,Stress	0
1010010	EPC,EcCentricity,Betweenness	0
1010011	EPC,EcCentricity,Betweenness,Stress	0
1010100	EPC,EcCentricity,Radiality	0
1010101	EPC,EcCentricity,Radiality,Stress	0
1010110	EPC,EcCentricity,Radiality,Betweenness	0
1010111	EPC,EcCentricity,Radiality,Betweenness,Stress	0
1011000	EPC,EcCentricity,Closeness	0
1011001	EPC,EcCentricity,Closeness,Stress	0
1011010	EPC,EcCentricity,Closeness,Betweenness	0
1011011	EPC,EcCentricity,Closeness,Betweenness,Stress	0
1011100	EPC,EcCentricity,Closeness,Radiality	0
1011101	EPC,EcCentricity,Closeness,Radiality,Stress	0
1011110	EPC,EcCentricity,Closeness,Radiality,Betweenness	0
1011111	EPC,EcCentricity,Closeness,Radiality,Betweenness,Stress	1	TP63
1100000	EPC,BottleNeck	0
1100001	EPC,BottleNeck,Stress	0
1100010	EPC,BottleNeck,Betweenness	0
1100011	EPC,BottleNeck,Betweenness,Stress	0
1100100	EPC,BottleNeck,Radiality	0
1100101	EPC,BottleNeck,Radiality,Stress	0
1100110	EPC,BottleNeck,Radiality,Betweenness	0
1100111	EPC,BottleNeck,Radiality,Betweenness,Stress	0
1101000	EPC,BottleNeck,Closeness	0
1101001	EPC,BottleNeck,Closeness,Stress	0
1101010	EPC,BottleNeck,Closeness,Betweenness	0
1101011	EPC,BottleNeck,Closeness,Betweenness,Stress	0
1101100	EPC,BottleNeck,Closeness,Radiality	0
1101101	EPC,BottleNeck,Closeness,Radiality,Stress	0
1101110	EPC,BottleNeck,Closeness,Radiality,Betweenness	0
1101111	EPC,BottleNeck,Closeness,Radiality,Betweenness,Stress	0
1110000	EPC,BottleNeck,EcCentricity	0
1110001	EPC,BottleNeck,EcCentricity,Stress	0
1110010	EPC,BottleNeck,EcCentricity,Betweenness	0
1110011	EPC,BottleNeck,EcCentricity,Betweenness,Stress	0
1110100	EPC,BottleNeck,EcCentricity,Radiality	0
1110101	EPC,BottleNeck,EcCentricity,Radiality,Stress	0
1110110	EPC,BottleNeck,EcCentricity,Radiality,Betweenness	0
1110111	EPC,BottleNeck,EcCentricity,Radiality,Betweenness,Stress	0
1111000	EPC,BottleNeck,EcCentricity,Closeness	0
1111001	EPC,BottleNeck,EcCentricity,Closeness,Stress	0
1111010	EPC,BottleNeck,EcCentricity,Closeness,Betweenness	0
1111011	EPC,BottleNeck,EcCentricity,Closeness,Betweenness,Stress	0
1111100	EPC,BottleNeck,EcCentricity,Closeness,Radiality	2	RAPGEF3,FAS
1111101	EPC,BottleNeck,EcCentricity,Closeness,Radiality,Stress	0
1111110	EPC,BottleNeck,EcCentricity,Closeness,Radiality,Betweenness	0
1111111	EPC,BottleNeck,EcCentricity,Closeness,Radiality,Betweenness,Stress	1	HMGB1
10000000	Degree	0
10000001	Degree,Stress	0
10000010	Degree,Betweenness	0
10000011	Degree,Betweenness,Stress	0
10000100	Degree,Radiality	0
10000101	Degree,Radiality,Stress	0
10000110	Degree,Radiality,Betweenness	0
10000111	Degree,Radiality,Betweenness,Stress	0
10001000	Degree,Closeness	0
10001001	Degree,Closeness,Stress	0
10001010	Degree,Closeness,Betweenness	0
10001011	Degree,Closeness,Betweenness,Stress	0
10001100	Degree,Closeness,Radiality	0
10001101	Degree,Closeness,Radiality,Stress	0
10001110	Degree,Closeness,Radiality,Betweenness	0
10001111	Degree,Closeness,Radiality,Betweenness,Stress	0
10010000	Degree,EcCentricity	0
10010001	Degree,EcCentricity,Stress	0
10010010	Degree,EcCentricity,Betweenness	0
10010011	Degree,EcCentricity,Betweenness,Stress	0
10010100	Degree,EcCentricity,Radiality	0
10010101	Degree,EcCentricity,Radiality,Stress	0
10010110	Degree,EcCentricity,Radiality,Betweenness	0
10010111	Degree,EcCentricity,Radiality,Betweenness,Stress	0
10011000	Degree,EcCentricity,Closeness	0
10011001	Degree,EcCentricity,Closeness,Stress	0
10011010	Degree,EcCentricity,Closeness,Betweenness	0
10011011	Degree,EcCentricity,Closeness,Betweenness,Stress	0
10011100	Degree,EcCentricity,Closeness,Radiality	0
10011101	Degree,EcCentricity,Closeness,Radiality,Stress	0
10011110	Degree,EcCentricity,Closeness,Radiality,Betweenness	0
10011111	Degree,EcCentricity,Closeness,Radiality,Betweenness,Stress	0
10100000	Degree,BottleNeck	0
10100001	Degree,BottleNeck,Stress	0
10100010	Degree,BottleNeck,Betweenness	0
10100011	Degree,BottleNeck,Betweenness,Stress	3	NTRK2,NCOA1,APC
10100100	Degree,BottleNeck,Radiality	0
10100101	Degree,BottleNeck,Radiality,Stress	0
10100110	Degree,BottleNeck,Radiality,Betweenness	0
10100111	Degree,BottleNeck,Radiality,Betweenness,Stress	0
10101000	Degree,BottleNeck,Closeness	0
10101001	Degree,BottleNeck,Closeness,Stress	0
10101010	Degree,BottleNeck,Closeness,Betweenness	0
10101011	Degree,BottleNeck,Closeness,Betweenness,Stress	0
10101100	Degree,BottleNeck,Closeness,Radiality	0
10101101	Degree,BottleNeck,Closeness,Radiality,Stress	0
10101110	Degree,BottleNeck,Closeness,Radiality,Betweenness	0
10101111	Degree,BottleNeck,Closeness,Radiality,Betweenness,Stress	0
10110000	Degree,BottleNeck,EcCentricity	0
10110001	Degree,BottleNeck,EcCentricity,Stress	0
10110010	Degree,BottleNeck,EcCentricity,Betweenness	0
10110011	Degree,BottleNeck,EcCentricity,Betweenness,Stress	0
10110100	Degree,BottleNeck,EcCentricity,Radiality	0
10110101	Degree,BottleNeck,EcCentricity,Radiality,Stress	0
10110110	Degree,BottleNeck,EcCentricity,Radiality,Betweenness	0
10110111	Degree,BottleNeck,EcCentricity,Radiality,Betweenness,Stress	0
10111000	Degree,BottleNeck,EcCentricity,Closeness	0
10111001	Degree,BottleNeck,EcCentricity,Closeness,Stress	0
10111010	Degree,BottleNeck,EcCentricity,Closeness,Betweenness	0
10111011	Degree,BottleNeck,EcCentricity,Closeness,Betweenness,Stress	0
10111100	Degree,BottleNeck,EcCentricity,Closeness,Radiality	0
10111101	Degree,BottleNeck,EcCentricity,Closeness,Radiality,Stress	0
10111110	Degree,BottleNeck,EcCentricity,Closeness,Radiality,Betweenness	0
10111111	Degree,BottleNeck,EcCentricity,Closeness,Radiality,Betweenness,Stress	0
11000000	Degree,EPC	0
11000001	Degree,EPC,Stress	0
11000010	Degree,EPC,Betweenness	0
11000011	Degree,EPC,Betweenness,Stress	0
11000100	Degree,EPC,Radiality	0
11000101	Degree,EPC,Radiality,Stress	0
11000110	Degree,EPC,Radiality,Betweenness	0
11000111	Degree,EPC,Radiality,Betweenness,Stress	0
11001000	Degree,EPC,Closeness	0
11001001	Degree,EPC,Closeness,Stress	0
11001010	Degree,EPC,Closeness,Betweenness	0
11001011	Degree,EPC,Closeness,Betweenness,Stress	0
11001100	Degree,EPC,Closeness,Radiality	0
11001101	Degree,EPC,Closeness,Radiality,Stress	0
11001110	Degree,EPC,Closeness,Radiality,Betweenness	0
11001111	Degree,EPC,Closeness,Radiality,Betweenness,Stress	0
11010000	Degree,EPC,EcCentricity	0
11010001	Degree,EPC,EcCentricity,Stress	0
11010010	Degree,EPC,EcCentricity,Betweenness	0
11010011	Degree,EPC,EcCentricity,Betweenness,Stress	0
11010100	Degree,EPC,EcCentricity,Radiality	0
11010101	Degree,EPC,EcCentricity,Radiality,Stress	0
11010110	Degree,EPC,EcCentricity,Radiality,Betweenness	0
11010111	Degree,EPC,EcCentricity,Radiality,Betweenness,Stress	0
11011000	Degree,EPC,EcCentricity,Closeness	0
11011001	Degree,EPC,EcCentricity,Closeness,Stress	0
11011010	Degree,EPC,EcCentricity,Closeness,Betweenness	0
11011011	Degree,EPC,EcCentricity,Closeness,Betweenness,Stress	0
11011100	Degree,EPC,EcCentricity,Closeness,Radiality	0
11011101	Degree,EPC,EcCentricity,Closeness,Radiality,Stress	0
11011110	Degree,EPC,EcCentricity,Closeness,Radiality,Betweenness	0
11011111	Degree,EPC,EcCentricity,Closeness,Radiality,Betweenness,Stress	0
11100000	Degree,EPC,BottleNeck	0
11100001	Degree,EPC,BottleNeck,Stress	0
11100010	Degree,EPC,BottleNeck,Betweenness	0
11100011	Degree,EPC,BottleNeck,Betweenness,Stress	0
11100100	Degree,EPC,BottleNeck,Radiality	0
11100101	Degree,EPC,BottleNeck,Radiality,Stress	0
11100110	Degree,EPC,BottleNeck,Radiality,Betweenness	0
11100111	Degree,EPC,BottleNeck,Radiality,Betweenness,Stress	0
11101000	Degree,EPC,BottleNeck,Closeness	0
11101001	Degree,EPC,BottleNeck,Closeness,Stress	0
11101010	Degree,EPC,BottleNeck,Closeness,Betweenness	0
11101011	Degree,EPC,BottleNeck,Closeness,Betweenness,Stress	0
11101100	Degree,EPC,BottleNeck,Closeness,Radiality	0
11101101	Degree,EPC,BottleNeck,Closeness,Radiality,Stress	0
11101110	Degree,EPC,BottleNeck,Closeness,Radiality,Betweenness	0
11101111	Degree,EPC,BottleNeck,Closeness,Radiality,Betweenness,Stress	2	MAP2K1,H2AFV
11110000	Degree,EPC,BottleNeck,EcCentricity	0
11110001	Degree,EPC,BottleNeck,EcCentricity,Stress	0
11110010	Degree,EPC,BottleNeck,EcCentricity,Betweenness	0
11110011	Degree,EPC,BottleNeck,EcCentricity,Betweenness,Stress	0
11110100	Degree,EPC,BottleNeck,EcCentricity,Radiality	0
11110101	Degree,EPC,BottleNeck,EcCentricity,Radiality,Stress	0
11110110	Degree,EPC,BottleNeck,EcCentricity,Radiality,Betweenness	0
11110111	Degree,EPC,BottleNeck,EcCentricity,Radiality,Betweenness,Stress	0
11111000	Degree,EPC,BottleNeck,EcCentricity,Closeness	0
11111001	Degree,EPC,BottleNeck,EcCentricity,Closeness,Stress	0
11111010	Degree,EPC,BottleNeck,EcCentricity,Closeness,Betweenness	0
11111011	Degree,EPC,BottleNeck,EcCentricity,Closeness,Betweenness,Stress	0
11111100	Degree,EPC,BottleNeck,EcCentricity,Closeness,Radiality	0
11111101	Degree,EPC,BottleNeck,EcCentricity,Closeness,Radiality,Stress	1	PPP3CA
11111110	Degree,EPC,BottleNeck,EcCentricity,Closeness,Radiality,Betweenness	0
11111111	Degree,EPC,BottleNeck,EcCentricity,Closeness,Radiality,Betweenness,Stress	3	WT1,PML,YWHAZ
100000000	MNC	1	EIF5A2
100000001	MNC,Stress	0
100000010	MNC,Betweenness	0
100000011	MNC,Betweenness,Stress	0
100000100	MNC,Radiality	0
100000101	MNC,Radiality,Stress	0
100000110	MNC,Radiality,Betweenness	0
100000111	MNC,Radiality,Betweenness,Stress	0
100001000	MNC,Closeness	0
100001001	MNC,Closeness,Stress	0
100001010	MNC,Closeness,Betweenness	0
100001011	MNC,Closeness,Betweenness,Stress	0
100001100	MNC,Closeness,Radiality	0
100001101	MNC,Closeness,Radiality,Stress	0
100001110	MNC,Closeness,Radiality,Betweenness	0
100001111	MNC,Closeness,Radiality,Betweenness,Stress	0
100010000	MNC,EcCentricity	0
100010001	MNC,EcCentricity,Stress	0
100010010	MNC,EcCentricity,Betweenness	0
100010011	MNC,EcCentricity,Betweenness,Stress	0
100010100	MNC,EcCentricity,Radiality	0
100010101	MNC,EcCentricity,Radiality,Stress	0
100010110	MNC,EcCentricity,Radiality,Betweenness	0
100010111	MNC,EcCentricity,Radiality,Betweenness,Stress	0
100011000	MNC,EcCentricity,Closeness	0
100011001	MNC,EcCentricity,Closeness,Stress	0
100011010	MNC,EcCentricity,Closeness,Betweenness	0
100011011	MNC,EcCentricity,Closeness,Betweenness,Stress	0
100011100	MNC,EcCentricity,Closeness,Radiality	0
100011101	MNC,EcCentricity,Closeness,Radiality,Stress	0
100011110	MNC,EcCentricity,Closeness,Radiality,Betweenness	0
100011111	MNC,EcCentricity,Closeness,Radiality,Betweenness,Stress	0
100100000	MNC,BottleNeck	0
100100001	MNC,BottleNeck,Stress	0
100100010	MNC,BottleNeck,Betweenness	0
100100011	MNC,BottleNeck,Betweenness,Stress	0
100100100	MNC,BottleNeck,Radiality	0
100100101	MNC,BottleNeck,Radiality,Stress	0
100100110	MNC,BottleNeck,Radiality,Betweenness	0
100100111	MNC,BottleNeck,Radiality,Betweenness,Stress	0
100101000	MNC,BottleNeck,Closeness	0
100101001	MNC,BottleNeck,Closeness,Stress	0
100101010	MNC,BottleNeck,Closeness,Betweenness	0
100101011	MNC,BottleNeck,Closeness,Betweenness,Stress	0
100101100	MNC,BottleNeck,Closeness,Radiality	0
100101101	MNC,BottleNeck,Closeness,Radiality,Stress	0
100101110	MNC,BottleNeck,Closeness,Radiality,Betweenness	0
100101111	MNC,BottleNeck,Closeness,Radiality,Betweenness,Stress	0
100110000	MNC,BottleNeck,EcCentricity	0
100110001	MNC,BottleNeck,EcCentricity,Stress	0
100110010	MNC,BottleNeck,EcCentricity,Betweenness	0
100110011	MNC,BottleNeck,EcCentricity,Betweenness,Stress	0
100110100	MNC,BottleNeck,EcCentricity,Radiality	0
100110101	MNC,BottleNeck,EcCentricity,Radiality,Stress	0
100110110	MNC,BottleNeck,EcCentricity,Radiality,Betweenness	0
100110111	MNC,BottleNeck,EcCentricity,Radiality,Betweenness,Stress	0
100111000	MNC,BottleNeck,EcCentricity,Closeness	0
100111001	MNC,BottleNeck,EcCentricity,Closeness,Stress	0
100111010	MNC,BottleNeck,EcCentricity,Closeness,Betweenness	0
100111011	MNC,BottleNeck,EcCentricity,Closeness,Betweenness,Stress	0
100111100	MNC,BottleNeck,EcCentricity,Closeness,Radiality	0
100111101	MNC,BottleNeck,EcCentricity,Closeness,Radiality,Stress	0
100111110	MNC,BottleNeck,EcCentricity,Closeness,Radiality,Betweenness	0
100111111	MNC,BottleNeck,EcCentricity,Closeness,Radiality,Betweenness,Stress	0
101000000	MNC,EPC	1	ZWILCH
101000001	MNC,EPC,Stress	0
101000010	MNC,EPC,Betweenness	0
101000011	MNC,EPC,Betweenness,Stress	0
101000100	MNC,EPC,Radiality	0
101000101	MNC,EPC,Radiality,Stress	0
101000110	MNC,EPC,Radiality,Betweenness	0
101000111	MNC,EPC,Radiality,Betweenness,Stress	0
101001000	MNC,EPC,Closeness	0
101001001	MNC,EPC,Closeness,Stress	0
101001010	MNC,EPC,Closeness,Betweenness	0
101001011	MNC,EPC,Closeness,Betweenness,Stress	0
101001100	MNC,EPC,Closeness,Radiality	0
101001101	MNC,EPC,Closeness,Radiality,Stress	0
101001110	MNC,EPC,Closeness,Radiality,Betweenness	0
101001111	MNC,EPC,Closeness,Radiality,Betweenness,Stress	0
101010000	MNC,EPC,EcCentricity	0
101010001	MNC,EPC,EcCentricity,Stress	0
101010010	MNC,EPC,EcCentricity,Betweenness	0
101010011	MNC,EPC,EcCentricity,Betweenness,Stress	0
101010100	MNC,EPC,EcCentricity,Radiality	1	NLRP3
101010101	MNC,EPC,EcCentricity,Radiality,Stress	0
101010110	MNC,EPC,EcCentricity,Radiality,Betweenness	0
101010111	MNC,EPC,EcCentricity,Radiality,Betweenness,Stress	0
101011000	MNC,EPC,EcCentricity,Closeness	0
101011001	MNC,EPC,EcCentricity,Closeness,Stress	0
101011010	MNC,EPC,EcCentricity,Closeness,Betweenness	0
101011011	MNC,EPC,EcCentricity,Closeness,Betweenness,Stress	0
101011100	MNC,EPC,EcCentricity,Closeness,Radiality	0
101011101	MNC,EPC,EcCentricity,Closeness,Radiality,Stress	0
101011110	MNC,EPC,EcCentricity,Closeness,Radiality,Betweenness	0
101011111	MNC,EPC,EcCentricity,Closeness,Radiality,Betweenness,Stress	0
101100000	MNC,EPC,BottleNeck	0
101100001	MNC,EPC,BottleNeck,Stress	0
101100010	MNC,EPC,BottleNeck,Betweenness	0
101100011	MNC,EPC,BottleNeck,Betweenness,Stress	0
101100100	MNC,EPC,BottleNeck,Radiality	0
101100101	MNC,EPC,BottleNeck,Radiality,Stress	0
101100110	MNC,EPC,BottleNeck,Radiality,Betweenness	0
101100111	MNC,EPC,BottleNeck,Radiality,Betweenness,Stress	0
101101000	MNC,EPC,BottleNeck,Closeness	0
101101001	MNC,EPC,BottleNeck,Closeness,Stress	0
101101010	MNC,EPC,BottleNeck,Closeness,Betweenness	0
101101011	MNC,EPC,BottleNeck,Closeness,Betweenness,Stress	0
101101100	MNC,EPC,BottleNeck,Closeness,Radiality	0
101101101	MNC,EPC,BottleNeck,Closeness,Radiality,Stress	0
101101110	MNC,EPC,BottleNeck,Closeness,Radiality,Betweenness	0
101101111	MNC,EPC,BottleNeck,Closeness,Radiality,Betweenness,Stress	0
101110000	MNC,EPC,BottleNeck,EcCentricity	0
101110001	MNC,EPC,BottleNeck,EcCentricity,Stress	0
101110010	MNC,EPC,BottleNeck,EcCentricity,Betweenness	0
101110011	MNC,EPC,BottleNeck,EcCentricity,Betweenness,Stress	0
101110100	MNC,EPC,BottleNeck,EcCentricity,Radiality	0
101110101	MNC,EPC,BottleNeck,EcCentricity,Radiality,Stress	0
101110110	MNC,EPC,BottleNeck,EcCentricity,Radiality,Betweenness	0
101110111	MNC,EPC,BottleNeck,EcCentricity,Radiality,Betweenness,Stress	0
101111000	MNC,EPC,BottleNeck,EcCentricity,Closeness	0
101111001	MNC,EPC,BottleNeck,EcCentricity,Closeness,Stress	0
101111010	MNC,EPC,BottleNeck,EcCentricity,Closeness,Betweenness	0
101111011	MNC,EPC,BottleNeck,EcCentricity,Closeness,Betweenness,Stress	0
101111100	MNC,EPC,BottleNeck,EcCentricity,Closeness,Radiality	0
101111101	MNC,EPC,BottleNeck,EcCentricity,Closeness,Radiality,Stress	0
101111110	MNC,EPC,BottleNeck,EcCentricity,Closeness,Radiality,Betweenness	0
101111111	MNC,EPC,BottleNeck,EcCentricity,Closeness,Radiality,Betweenness,Stress	0
110000000	MNC,Degree	1	SIL1
110000001	MNC,Degree,Stress	0
110000010	MNC,Degree,Betweenness	0
110000011	MNC,Degree,Betweenness,Stress	0
110000100	MNC,Degree,Radiality	0
110000101	MNC,Degree,Radiality,Stress	0
110000110	MNC,Degree,Radiality,Betweenness	0
110000111	MNC,Degree,Radiality,Betweenness,Stress	0
110001000	MNC,Degree,Closeness	0
110001001	MNC,Degree,Closeness,Stress	0
110001010	MNC,Degree,Closeness,Betweenness	0
110001011	MNC,Degree,Closeness,Betweenness,Stress	0
110001100	MNC,Degree,Closeness,Radiality	0
110001101	MNC,Degree,Closeness,Radiality,Stress	0
110001110	MNC,Degree,Closeness,Radiality,Betweenness	0
110001111	MNC,Degree,Closeness,Radiality,Betweenness,Stress	0
110010000	MNC,Degree,EcCentricity	0
110010001	MNC,Degree,EcCentricity,Stress	0
110010010	MNC,Degree,EcCentricity,Betweenness	0
110010011	MNC,Degree,EcCentricity,Betweenness,Stress	0
110010100	MNC,Degree,EcCentricity,Radiality	0
110010101	MNC,Degree,EcCentricity,Radiality,Stress	0
110010110	MNC,Degree,EcCentricity,Radiality,Betweenness	0
110010111	MNC,Degree,EcCentricity,Radiality,Betweenness,Stress	0
110011000	MNC,Degree,EcCentricity,Closeness	0
110011001	MNC,Degree,EcCentricity,Closeness,Stress	0
110011010	MNC,Degree,EcCentricity,Closeness,Betweenness	0
110011011	MNC,Degree,EcCentricity,Closeness,Betweenness,Stress	0
110011100	MNC,Degree,EcCentricity,Closeness,Radiality	0
110011101	MNC,Degree,EcCentricity,Closeness,Radiality,Stress	0
110011110	MNC,Degree,EcCentricity,Closeness,Radiality,Betweenness	0
110011111	MNC,Degree,EcCentricity,Closeness,Radiality,Betweenness,Stress	0
110100000	MNC,Degree,BottleNeck	0
110100001	MNC,Degree,BottleNeck,Stress	0
110100010	MNC,Degree,BottleNeck,Betweenness	0
110100011	MNC,Degree,BottleNeck,Betweenness,Stress	0
110100100	MNC,Degree,BottleNeck,Radiality	0
110100101	MNC,Degree,BottleNeck,Radiality,Stress	0
110100110	MNC,Degree,BottleNeck,Radiality,Betweenness	0
110100111	MNC,Degree,BottleNeck,Radiality,Betweenness,Stress	0
110101000	MNC,Degree,BottleNeck,Closeness	0
110101001	MNC,Degree,BottleNeck,Closeness,Stress	0
110101010	MNC,Degree,BottleNeck,Closeness,Betweenness	0
110101011	MNC,Degree,BottleNeck,Closeness,Betweenness,Stress	0
110101100	MNC,Degree,BottleNeck,Closeness,Radiality	0
110101101	MNC,Degree,BottleNeck,Closeness,Radiality,Stress	0
110101110	MNC,Degree,BottleNeck,Closeness,Radiality,Betweenness	0
110101111	MNC,Degree,BottleNeck,Closeness,Radiality,Betweenness,Stress	0
110110000	MNC,Degree,BottleNeck,EcCentricity	0
110110001	MNC,Degree,BottleNeck,EcCentricity,Stress	0
110110010	MNC,Degree,BottleNeck,EcCentricity,Betweenness	0
110110011	MNC,Degree,BottleNeck,EcCentricity,Betweenness,Stress	0
110110100	MNC,Degree,BottleNeck,EcCentricity,Radiality	0
110110101	MNC,Degree,BottleNeck,EcCentricity,Radiality,Stress	0
110110110	MNC,Degree,BottleNeck,EcCentricity,Radiality,Betweenness	0
110110111	MNC,Degree,BottleNeck,EcCentricity,Radiality,Betweenness,Stress	0
110111000	MNC,Degree,BottleNeck,EcCentricity,Closeness	0
110111001	MNC,Degree,BottleNeck,EcCentricity,Closeness,Stress	0
110111010	MNC,Degree,BottleNeck,EcCentricity,Closeness,Betweenness	0
110111011	MNC,Degree,BottleNeck,EcCentricity,Closeness,Betweenness,Stress	0
110111100	MNC,Degree,BottleNeck,EcCentricity,Closeness,Radiality	0
110111101	MNC,Degree,BottleNeck,EcCentricity,Closeness,Radiality,Stress	0
110111110	MNC,Degree,BottleNeck,EcCentricity,Closeness,Radiality,Betweenness	0
110111111	MNC,Degree,BottleNeck,EcCentricity,Closeness,Radiality,Betweenness,Stress	0
111000000	MNC,Degree,EPC	0
111000001	MNC,Degree,EPC,Stress	0
111000010	MNC,Degree,EPC,Betweenness	0
111000011	MNC,Degree,EPC,Betweenness,Stress	0
111000100	MNC,Degree,EPC,Radiality	0
111000101	MNC,Degree,EPC,Radiality,Stress	0
111000110	MNC,Degree,EPC,Radiality,Betweenness	0
111000111	MNC,Degree,EPC,Radiality,Betweenness,Stress	0
111001000	MNC,Degree,EPC,Closeness	0
111001001	MNC,Degree,EPC,Closeness,Stress	0
111001010	MNC,Degree,EPC,Closeness,Betweenness	0
111001011	MNC,Degree,EPC,Closeness,Betweenness,Stress	0
111001100	MNC,Degree,EPC,Closeness,Radiality	0
111001101	MNC,Degree,EPC,Closeness,Radiality,Stress	0
111001110	MNC,Degree,EPC,Closeness,Radiality,Betweenness	0
111001111	MNC,Degree,EPC,Closeness,Radiality,Betweenness,Stress	0
111010000	MNC,Degree,EPC,EcCentricity	0
111010001	MNC,Degree,EPC,EcCentricity,Stress	0
111010010	MNC,Degree,EPC,EcCentricity,Betweenness	0
111010011	MNC,Degree,EPC,EcCentricity,Betweenness,Stress	0
111010100	MNC,Degree,EPC,EcCentricity,Radiality	0
111010101	MNC,Degree,EPC,EcCentricity,Radiality,Stress	0
111010110	MNC,Degree,EPC,EcCentricity,Radiality,Betweenness	0
111010111	MNC,Degree,EPC,EcCentricity,Radiality,Betweenness,Stress	0
111011000	MNC,Degree,EPC,EcCentricity,Closeness	0
111011001	MNC,Degree,EPC,EcCentricity,Closeness,Stress	0
111011010	MNC,Degree,EPC,EcCentricity,Closeness,Betweenness	0
111011011	MNC,Degree,EPC,EcCentricity,Closeness,Betweenness,Stress	0
111011100	MNC,Degree,EPC,EcCentricity,Closeness,Radiality	1	AIF1
111011101	MNC,Degree,EPC,EcCentricity,Closeness,Radiality,Stress	0
111011110	MNC,Degree,EPC,EcCentricity,Closeness,Radiality,Betweenness	0
111011111	MNC,Degree,EPC,EcCentricity,Closeness,Radiality,Betweenness,Stress	0
111100000	MNC,Degree,EPC,BottleNeck	0
111100001	MNC,Degree,EPC,BottleNeck,Stress	0
111100010	MNC,Degree,EPC,BottleNeck,Betweenness	0
111100011	MNC,Degree,EPC,BottleNeck,Betweenness,Stress	0
111100100	MNC,Degree,EPC,BottleNeck,Radiality	0
111100101	MNC,Degree,EPC,BottleNeck,Radiality,Stress	0
111100110	MNC,Degree,EPC,BottleNeck,Radiality,Betweenness	0
111100111	MNC,Degree,EPC,BottleNeck,Radiality,Betweenness,Stress	0
111101000	MNC,Degree,EPC,BottleNeck,Closeness	0
111101001	MNC,Degree,EPC,BottleNeck,Closeness,Stress	0
111101010	MNC,Degree,EPC,BottleNeck,Closeness,Betweenness	0
111101011	MNC,Degree,EPC,BottleNeck,Closeness,Betweenness,Stress	0
111101100	MNC,Degree,EPC,BottleNeck,Closeness,Radiality	0
111101101	MNC,Degree,EPC,BottleNeck,Closeness,Radiality,Stress	0
111101110	MNC,Degree,EPC,BottleNeck,Closeness,Radiality,Betweenness	0
111101111	MNC,Degree,EPC,BottleNeck,Closeness,Radiality,Betweenness,Stress	0
111110000	MNC,Degree,EPC,BottleNeck,EcCentricity	0
111110001	MNC,Degree,EPC,BottleNeck,EcCentricity,Stress	0
111110010	MNC,Degree,EPC,BottleNeck,EcCentricity,Betweenness	0
111110011	MNC,Degree,EPC,BottleNeck,EcCentricity,Betweenness,Stress	0
111110100	MNC,Degree,EPC,BottleNeck,EcCentricity,Radiality	0
111110101	MNC,Degree,EPC,BottleNeck,EcCentricity,Radiality,Stress	0
111110110	MNC,Degree,EPC,BottleNeck,EcCentricity,Radiality,Betweenness	0
111110111	MNC,Degree,EPC,BottleNeck,EcCentricity,Radiality,Betweenness,Stress	0
111111000	MNC,Degree,EPC,BottleNeck,EcCentricity,Closeness	0
111111001	MNC,Degree,EPC,BottleNeck,EcCentricity,Closeness,Stress	0
111111010	MNC,Degree,EPC,BottleNeck,EcCentricity,Closeness,Betweenness	0
111111011	MNC,Degree,EPC,BottleNeck,EcCentricity,Closeness,Betweenness,Stress	0
111111100	MNC,Degree,EPC,BottleNeck,EcCentricity,Closeness,Radiality	0
111111101	MNC,Degree,EPC,BottleNeck,EcCentricity,Closeness,Radiality,Stress	0
111111110	MNC,Degree,EPC,BottleNeck,EcCentricity,Closeness,Radiality,Betweenness	0
111111111	MNC,Degree,EPC,BottleNeck,EcCentricity,Closeness,Radiality,Betweenness,Stress	0
1000000000	MCC	4	HAUS2,WBP11,LTBP1,IGFBP7
1000000001	MCC,Stress	0
1000000010	MCC,Betweenness	0
1000000011	MCC,Betweenness,Stress	0
1000000100	MCC,Radiality	0
1000000101	MCC,Radiality,Stress	0
1000000110	MCC,Radiality,Betweenness	0
1000000111	MCC,Radiality,Betweenness,Stress	0
1000001000	MCC,Closeness	0
1000001001	MCC,Closeness,Stress	0
1000001010	MCC,Closeness,Betweenness	0
1000001011	MCC,Closeness,Betweenness,Stress	0
1000001100	MCC,Closeness,Radiality	0
1000001101	MCC,Closeness,Radiality,Stress	0
1000001110	MCC,Closeness,Radiality,Betweenness	0
1000001111	MCC,Closeness,Radiality,Betweenness,Stress	0
1000010000	MCC,EcCentricity	0
1000010001	MCC,EcCentricity,Stress	0
1000010010	MCC,EcCentricity,Betweenness	0
1000010011	MCC,EcCentricity,Betweenness,Stress	0
1000010100	MCC,EcCentricity,Radiality	0
1000010101	MCC,EcCentricity,Radiality,Stress	0
1000010110	MCC,EcCentricity,Radiality,Betweenness	0
1000010111	MCC,EcCentricity,Radiality,Betweenness,Stress	0
1000011000	MCC,EcCentricity,Closeness	0
1000011001	MCC,EcCentricity,Closeness,Stress	0
1000011010	MCC,EcCentricity,Closeness,Betweenness	0
1000011011	MCC,EcCentricity,Closeness,Betweenness,Stress	0
1000011100	MCC,EcCentricity,Closeness,Radiality	0
1000011101	MCC,EcCentricity,Closeness,Radiality,Stress	0
1000011110	MCC,EcCentricity,Closeness,Radiality,Betweenness	0
1000011111	MCC,EcCentricity,Closeness,Radiality,Betweenness,Stress	0
1000100000	MCC,BottleNeck	0
1000100001	MCC,BottleNeck,Stress	0
1000100010	MCC,BottleNeck,Betweenness	0
1000100011	MCC,BottleNeck,Betweenness,Stress	0
1000100100	MCC,BottleNeck,Radiality	0
1000100101	MCC,BottleNeck,Radiality,Stress	0
1000100110	MCC,BottleNeck,Radiality,Betweenness	0
1000100111	MCC,BottleNeck,Radiality,Betweenness,Stress	0
1000101000	MCC,BottleNeck,Closeness	0
1000101001	MCC,BottleNeck,Closeness,Stress	0
1000101010	MCC,BottleNeck,Closeness,Betweenness	0
1000101011	MCC,BottleNeck,Closeness,Betweenness,Stress	0
1000101100	MCC,BottleNeck,Closeness,Radiality	0
1000101101	MCC,BottleNeck,Closeness,Radiality,Stress	0
1000101110	MCC,BottleNeck,Closeness,Radiality,Betweenness	0
1000101111	MCC,BottleNeck,Closeness,Radiality,Betweenness,Stress	0
1000110000	MCC,BottleNeck,EcCentricity	0
1000110001	MCC,BottleNeck,EcCentricity,Stress	0
1000110010	MCC,BottleNeck,EcCentricity,Betweenness	0
1000110011	MCC,BottleNeck,EcCentricity,Betweenness,Stress	0
1000110100	MCC,BottleNeck,EcCentricity,Radiality	0
1000110101	MCC,BottleNeck,EcCentricity,Radiality,Stress	0
1000110110	MCC,BottleNeck,EcCentricity,Radiality,Betweenness	0
1000110111	MCC,BottleNeck,EcCentricity,Radiality,Betweenness,Stress	0
1000111000	MCC,BottleNeck,EcCentricity,Closeness	0
1000111001	MCC,BottleNeck,EcCentricity,Closeness,Stress	0
1000111010	MCC,BottleNeck,EcCentricity,Closeness,Betweenness	0
1000111011	MCC,BottleNeck,EcCentricity,Closeness,Betweenness,Stress	0
1000111100	MCC,BottleNeck,EcCentricity,Closeness,Radiality	0
1000111101	MCC,BottleNeck,EcCentricity,Closeness,Radiality,Stress	0
1000111110	MCC,BottleNeck,EcCentricity,Closeness,Radiality,Betweenness	0
1000111111	MCC,BottleNeck,EcCentricity,Closeness,Radiality,Betweenness,Stress	0
1001000000	MCC,EPC	1	GPR37
1001000001	MCC,EPC,Stress	0
1001000010	MCC,EPC,Betweenness	0
1001000011	MCC,EPC,Betweenness,Stress	0
1001000100	MCC,EPC,Radiality	0
1001000101	MCC,EPC,Radiality,Stress	0
1001000110	MCC,EPC,Radiality,Betweenness	0
1001000111	MCC,EPC,Radiality,Betweenness,Stress	0
1001001000	MCC,EPC,Closeness	0
1001001001	MCC,EPC,Closeness,Stress	0
1001001010	MCC,EPC,Closeness,Betweenness	0
1001001011	MCC,EPC,Closeness,Betweenness,Stress	0
1001001100	MCC,EPC,Closeness,Radiality	0
1001001101	MCC,EPC,Closeness,Radiality,Stress	0
1001001110	MCC,EPC,Closeness,Radiality,Betweenness	0
1001001111	MCC,EPC,Closeness,Radiality,Betweenness,Stress	0
1001010000	MCC,EPC,EcCentricity	0
1001010001	MCC,EPC,EcCentricity,Stress	0
1001010010	MCC,EPC,EcCentricity,Betweenness	0
1001010011	MCC,EPC,EcCentricity,Betweenness,Stress	0
1001010100	MCC,EPC,EcCentricity,Radiality	0
1001010101	MCC,EPC,EcCentricity,Radiality,Stress	0
1001010110	MCC,EPC,EcCentricity,Radiality,Betweenness	0
1001010111	MCC,EPC,EcCentricity,Radiality,Betweenness,Stress	0
1001011000	MCC,EPC,EcCentricity,Closeness	0
1001011001	MCC,EPC,EcCentricity,Closeness,Stress	0
1001011010	MCC,EPC,EcCentricity,Closeness,Betweenness	0
1001011011	MCC,EPC,EcCentricity,Closeness,Betweenness,Stress	0
1001011100	MCC,EPC,EcCentricity,Closeness,Radiality	0
1001011101	MCC,EPC,EcCentricity,Closeness,Radiality,Stress	0
1001011110	MCC,EPC,EcCentricity,Closeness,Radiality,Betweenness	0
1001011111	MCC,EPC,EcCentricity,Closeness,Radiality,Betweenness,Stress	0
1001100000	MCC,EPC,BottleNeck	0
1001100001	MCC,EPC,BottleNeck,Stress	0
1001100010	MCC,EPC,BottleNeck,Betweenness	0
1001100011	MCC,EPC,BottleNeck,Betweenness,Stress	0
1001100100	MCC,EPC,BottleNeck,Radiality	0
1001100101	MCC,EPC,BottleNeck,Radiality,Stress	0
1001100110	MCC,EPC,BottleNeck,Radiality,Betweenness	0
1001100111	MCC,EPC,BottleNeck,Radiality,Betweenness,Stress	0
1001101000	MCC,EPC,BottleNeck,Closeness	0
1001101001	MCC,EPC,BottleNeck,Closeness,Stress	0
1001101010	MCC,EPC,BottleNeck,Closeness,Betweenness	0
1001101011	MCC,EPC,BottleNeck,Closeness,Betweenness,Stress	0
1001101100	MCC,EPC,BottleNeck,Closeness,Radiality	0
1001101101	MCC,EPC,BottleNeck,Closeness,Radiality,Stress	0
1001101110	MCC,EPC,BottleNeck,Closeness,Radiality,Betweenness	0
1001101111	MCC,EPC,BottleNeck,Closeness,Radiality,Betweenness,Stress	0
1001110000	MCC,EPC,BottleNeck,EcCentricity	0
1001110001	MCC,EPC,BottleNeck,EcCentricity,Stress	0
1001110010	MCC,EPC,BottleNeck,EcCentricity,Betweenness	0
1001110011	MCC,EPC,BottleNeck,EcCentricity,Betweenness,Stress	0
1001110100	MCC,EPC,BottleNeck,EcCentricity,Radiality	0
1001110101	MCC,EPC,BottleNeck,EcCentricity,Radiality,Stress	0
1001110110	MCC,EPC,BottleNeck,EcCentricity,Radiality,Betweenness	0
1001110111	MCC,EPC,BottleNeck,EcCentricity,Radiality,Betweenness,Stress	0
1001111000	MCC,EPC,BottleNeck,EcCentricity,Closeness	0
1001111001	MCC,EPC,BottleNeck,EcCentricity,Closeness,Stress	0
1001111010	MCC,EPC,BottleNeck,EcCentricity,Closeness,Betweenness	0
1001111011	MCC,EPC,BottleNeck,EcCentricity,Closeness,Betweenness,Stress	0
1001111100	MCC,EPC,BottleNeck,EcCentricity,Closeness,Radiality	0
1001111101	MCC,EPC,BottleNeck,EcCentricity,Closeness,Radiality,Stress	0
1001111110	MCC,EPC,BottleNeck,EcCentricity,Closeness,Radiality,Betweenness	0
1001111111	MCC,EPC,BottleNeck,EcCentricity,Closeness,Radiality,Betweenness,Stress	0
1010000000	MCC,Degree	0
1010000001	MCC,Degree,Stress	0
1010000010	MCC,Degree,Betweenness	0
1010000011	MCC,Degree,Betweenness,Stress	0
1010000100	MCC,Degree,Radiality	0
1010000101	MCC,Degree,Radiality,Stress	0
1010000110	MCC,Degree,Radiality,Betweenness	0
1010000111	MCC,Degree,Radiality,Betweenness,Stress	0
1010001000	MCC,Degree,Closeness	0
1010001001	MCC,Degree,Closeness,Stress	0
1010001010	MCC,Degree,Closeness,Betweenness	0
1010001011	MCC,Degree,Closeness,Betweenness,Stress	0
1010001100	MCC,Degree,Closeness,Radiality	0
1010001101	MCC,Degree,Closeness,Radiality,Stress	0
1010001110	MCC,Degree,Closeness,Radiality,Betweenness	0
1010001111	MCC,Degree,Closeness,Radiality,Betweenness,Stress	0
1010010000	MCC,Degree,EcCentricity	0
1010010001	MCC,Degree,EcCentricity,Stress	0
1010010010	MCC,Degree,EcCentricity,Betweenness	0
1010010011	MCC,Degree,EcCentricity,Betweenness,Stress	0
1010010100	MCC,Degree,EcCentricity,Radiality	0
1010010101	MCC,Degree,EcCentricity,Radiality,Stress	0
1010010110	MCC,Degree,EcCentricity,Radiality,Betweenness	0
1010010111	MCC,Degree,EcCentricity,Radiality,Betweenness,Stress	0
1010011000	MCC,Degree,EcCentricity,Closeness	0
1010011001	MCC,Degree,EcCentricity,Closeness,Stress	0
1010011010	MCC,Degree,EcCentricity,Closeness,Betweenness	0
1010011011	MCC,Degree,EcCentricity,Closeness,Betweenness,Stress	0
1010011100	MCC,Degree,EcCentricity,Closeness,Radiality	0
1010011101	MCC,Degree,EcCentricity,Closeness,Radiality,Stress	0
1010011110	MCC,Degree,EcCentricity,Closeness,Radiality,Betweenness	0
1010011111	MCC,Degree,EcCentricity,Closeness,Radiality,Betweenness,Stress	0
1010100000	MCC,Degree,BottleNeck	0
1010100001	MCC,Degree,BottleNeck,Stress	0
1010100010	MCC,Degree,BottleNeck,Betweenness	0
1010100011	MCC,Degree,BottleNeck,Betweenness,Stress	0
1010100100	MCC,Degree,BottleNeck,Radiality	0
1010100101	MCC,Degree,BottleNeck,Radiality,Stress	0
1010100110	MCC,Degree,BottleNeck,Radiality,Betweenness	0
1010100111	MCC,Degree,BottleNeck,Radiality,Betweenness,Stress	0
1010101000	MCC,Degree,BottleNeck,Closeness	0
1010101001	MCC,Degree,BottleNeck,Closeness,Stress	0
1010101010	MCC,Degree,BottleNeck,Closeness,Betweenness	0
1010101011	MCC,Degree,BottleNeck,Closeness,Betweenness,Stress	0
1010101100	MCC,Degree,BottleNeck,Closeness,Radiality	0
1010101101	MCC,Degree,BottleNeck,Closeness,Radiality,Stress	0
1010101110	MCC,Degree,BottleNeck,Closeness,Radiality,Betweenness	0
1010101111	MCC,Degree,BottleNeck,Closeness,Radiality,Betweenness,Stress	0
1010110000	MCC,Degree,BottleNeck,EcCentricity	0
1010110001	MCC,Degree,BottleNeck,EcCentricity,Stress	0
1010110010	MCC,Degree,BottleNeck,EcCentricity,Betweenness	0
1010110011	MCC,Degree,BottleNeck,EcCentricity,Betweenness,Stress	0
1010110100	MCC,Degree,BottleNeck,EcCentricity,Radiality	0
1010110101	MCC,Degree,BottleNeck,EcCentricity,Radiality,Stress	0
1010110110	MCC,Degree,BottleNeck,EcCentricity,Radiality,Betweenness	0
1010110111	MCC,Degree,BottleNeck,EcCentricity,Radiality,Betweenness,Stress	0
1010111000	MCC,Degree,BottleNeck,EcCentricity,Closeness	0
1010111001	MCC,Degree,BottleNeck,EcCentricity,Closeness,Stress	0
1010111010	MCC,Degree,BottleNeck,EcCentricity,Closeness,Betweenness	0
1010111011	MCC,Degree,BottleNeck,EcCentricity,Closeness,Betweenness,Stress	0
1010111100	MCC,Degree,BottleNeck,EcCentricity,Closeness,Radiality	0
1010111101	MCC,Degree,BottleNeck,EcCentricity,Closeness,Radiality,Stress	0
1010111110	MCC,Degree,BottleNeck,EcCentricity,Closeness,Radiality,Betweenness	0
1010111111	MCC,Degree,BottleNeck,EcCentricity,Closeness,Radiality,Betweenness,Stress	0
1011000000	MCC,Degree,EPC	0
1011000001	MCC,Degree,EPC,Stress	0
1011000010	MCC,Degree,EPC,Betweenness	0
1011000011	MCC,Degree,EPC,Betweenness,Stress	0
1011000100	MCC,Degree,EPC,Radiality	0
1011000101	MCC,Degree,EPC,Radiality,Stress	0
1011000110	MCC,Degree,EPC,Radiality,Betweenness	0
1011000111	MCC,Degree,EPC,Radiality,Betweenness,Stress	0
1011001000	MCC,Degree,EPC,Closeness	0
1011001001	MCC,Degree,EPC,Closeness,Stress	0
1011001010	MCC,Degree,EPC,Closeness,Betweenness	0
1011001011	MCC,Degree,EPC,Closeness,Betweenness,Stress	0
1011001100	MCC,Degree,EPC,Closeness,Radiality	0
1011001101	MCC,Degree,EPC,Closeness,Radiality,Stress	0
1011001110	MCC,Degree,EPC,Closeness,Radiality,Betweenness	0
1011001111	MCC,Degree,EPC,Closeness,Radiality,Betweenness,Stress	0
1011010000	MCC,Degree,EPC,EcCentricity	0
1011010001	MCC,Degree,EPC,EcCentricity,Stress	0
1011010010	MCC,Degree,EPC,EcCentricity,Betweenness	0
1011010011	MCC,Degree,EPC,EcCentricity,Betweenness,Stress	0
1011010100	MCC,Degree,EPC,EcCentricity,Radiality	0
1011010101	MCC,Degree,EPC,EcCentricity,Radiality,Stress	0
1011010110	MCC,Degree,EPC,EcCentricity,Radiality,Betweenness	0
1011010111	MCC,Degree,EPC,EcCentricity,Radiality,Betweenness,Stress	0
1011011000	MCC,Degree,EPC,EcCentricity,Closeness	0
1011011001	MCC,Degree,EPC,EcCentricity,Closeness,Stress	0
1011011010	MCC,Degree,EPC,EcCentricity,Closeness,Betweenness	0
1011011011	MCC,Degree,EPC,EcCentricity,Closeness,Betweenness,Stress	0
1011011100	MCC,Degree,EPC,EcCentricity,Closeness,Radiality	0
1011011101	MCC,Degree,EPC,EcCentricity,Closeness,Radiality,Stress	0
1011011110	MCC,Degree,EPC,EcCentricity,Closeness,Radiality,Betweenness	0
1011011111	MCC,Degree,EPC,EcCentricity,Closeness,Radiality,Betweenness,Stress	0
1011100000	MCC,Degree,EPC,BottleNeck	0
1011100001	MCC,Degree,EPC,BottleNeck,Stress	0
1011100010	MCC,Degree,EPC,BottleNeck,Betweenness	0
1011100011	MCC,Degree,EPC,BottleNeck,Betweenness,Stress	0
1011100100	MCC,Degree,EPC,BottleNeck,Radiality	0
1011100101	MCC,Degree,EPC,BottleNeck,Radiality,Stress	0
1011100110	MCC,Degree,EPC,BottleNeck,Radiality,Betweenness	0
1011100111	MCC,Degree,EPC,BottleNeck,Radiality,Betweenness,Stress	0
1011101000	MCC,Degree,EPC,BottleNeck,Closeness	0
1011101001	MCC,Degree,EPC,BottleNeck,Closeness,Stress	0
1011101010	MCC,Degree,EPC,BottleNeck,Closeness,Betweenness	0
1011101011	MCC,Degree,EPC,BottleNeck,Closeness,Betweenness,Stress	0
1011101100	MCC,Degree,EPC,BottleNeck,Closeness,Radiality	0
1011101101	MCC,Degree,EPC,BottleNeck,Closeness,Radiality,Stress	0
1011101110	MCC,Degree,EPC,BottleNeck,Closeness,Radiality,Betweenness	0
1011101111	MCC,Degree,EPC,BottleNeck,Closeness,Radiality,Betweenness,Stress	0
1011110000	MCC,Degree,EPC,BottleNeck,EcCentricity	0
1011110001	MCC,Degree,EPC,BottleNeck,EcCentricity,Stress	0
1011110010	MCC,Degree,EPC,BottleNeck,EcCentricity,Betweenness	0
1011110011	MCC,Degree,EPC,BottleNeck,EcCentricity,Betweenness,Stress	0
1011110100	MCC,Degree,EPC,BottleNeck,EcCentricity,Radiality	0
1011110101	MCC,Degree,EPC,BottleNeck,EcCentricity,Radiality,Stress	0
1011110110	MCC,Degree,EPC,BottleNeck,EcCentricity,Radiality,Betweenness	0
1011110111	MCC,Degree,EPC,BottleNeck,EcCentricity,Radiality,Betweenness,Stress	0
1011111000	MCC,Degree,EPC,BottleNeck,EcCentricity,Closeness	0
1011111001	MCC,Degree,EPC,BottleNeck,EcCentricity,Closeness,Stress	0
1011111010	MCC,Degree,EPC,BottleNeck,EcCentricity,Closeness,Betweenness	0
1011111011	MCC,Degree,EPC,BottleNeck,EcCentricity,Closeness,Betweenness,Stress	0
1011111100	MCC,Degree,EPC,BottleNeck,EcCentricity,Closeness,Radiality	0
1011111101	MCC,Degree,EPC,BottleNeck,EcCentricity,Closeness,Radiality,Stress	0
1011111110	MCC,Degree,EPC,BottleNeck,EcCentricity,Closeness,Radiality,Betweenness	0
1011111111	MCC,Degree,EPC,BottleNeck,EcCentricity,Closeness,Radiality,Betweenness,Stress	0
1100000000	MCC,MNC	2	TK1,F5
1100000001	MCC,MNC,Stress	0
1100000010	MCC,MNC,Betweenness	0
1100000011	MCC,MNC,Betweenness,Stress	0
1100000100	MCC,MNC,Radiality	0
1100000101	MCC,MNC,Radiality,Stress	0
1100000110	MCC,MNC,Radiality,Betweenness	0
1100000111	MCC,MNC,Radiality,Betweenness,Stress	0
1100001000	MCC,MNC,Closeness	0
1100001001	MCC,MNC,Closeness,Stress	0
1100001010	MCC,MNC,Closeness,Betweenness	0
1100001011	MCC,MNC,Closeness,Betweenness,Stress	0
1100001100	MCC,MNC,Closeness,Radiality	0
1100001101	MCC,MNC,Closeness,Radiality,Stress	0
1100001110	MCC,MNC,Closeness,Radiality,Betweenness	0
1100001111	MCC,MNC,Closeness,Radiality,Betweenness,Stress	0
1100010000	MCC,MNC,EcCentricity	1	CEP131
1100010001	MCC,MNC,EcCentricity,Stress	0
1100010010	MCC,MNC,EcCentricity,Betweenness	0
1100010011	MCC,MNC,EcCentricity,Betweenness,Stress	0
1100010100	MCC,MNC,EcCentricity,Radiality	0
1100010101	MCC,MNC,EcCentricity,Radiality,Stress	0
1100010110	MCC,MNC,EcCentricity,Radiality,Betweenness	0
1100010111	MCC,MNC,EcCentricity,Radiality,Betweenness,Stress	0
1100011000	MCC,MNC,EcCentricity,Closeness	0
1100011001	MCC,MNC,EcCentricity,Closeness,Stress	0
1100011010	MCC,MNC,EcCentricity,Closeness,Betweenness	0
1100011011	MCC,MNC,EcCentricity,Closeness,Betweenness,Stress	0
1100011100	MCC,MNC,EcCentricity,Closeness,Radiality	0
1100011101	MCC,MNC,EcCentricity,Closeness,Radiality,Stress	0
1100011110	MCC,MNC,EcCentricity,Closeness,Radiality,Betweenness	0
1100011111	MCC,MNC,EcCentricity,Closeness,Radiality,Betweenness,Stress	0
1100100000	MCC,MNC,BottleNeck	0
1100100001	MCC,MNC,BottleNeck,Stress	0
1100100010	MCC,MNC,BottleNeck,Betweenness	0
1100100011	MCC,MNC,BottleNeck,Betweenness,Stress	0
1100100100	MCC,MNC,BottleNeck,Radiality	0
1100100101	MCC,MNC,BottleNeck,Radiality,Stress	0
1100100110	MCC,MNC,BottleNeck,Radiality,Betweenness	0
1100100111	MCC,MNC,BottleNeck,Radiality,Betweenness,Stress	0
1100101000	MCC,MNC,BottleNeck,Closeness	0
1100101001	MCC,MNC,BottleNeck,Closeness,Stress	0
1100101010	MCC,MNC,BottleNeck,Closeness,Betweenness	0
1100101011	MCC,MNC,BottleNeck,Closeness,Betweenness,Stress	0
1100101100	MCC,MNC,BottleNeck,Closeness,Radiality	0
1100101101	MCC,MNC,BottleNeck,Closeness,Radiality,Stress	0
1100101110	MCC,MNC,BottleNeck,Closeness,Radiality,Betweenness	0
1100101111	MCC,MNC,BottleNeck,Closeness,Radiality,Betweenness,Stress	0
1100110000	MCC,MNC,BottleNeck,EcCentricity	0
1100110001	MCC,MNC,BottleNeck,EcCentricity,Stress	0
1100110010	MCC,MNC,BottleNeck,EcCentricity,Betweenness	0
1100110011	MCC,MNC,BottleNeck,EcCentricity,Betweenness,Stress	0
1100110100	MCC,MNC,BottleNeck,EcCentricity,Radiality	0
1100110101	MCC,MNC,BottleNeck,EcCentricity,Radiality,Stress	0
1100110110	MCC,MNC,BottleNeck,EcCentricity,Radiality,Betweenness	0
1100110111	MCC,MNC,BottleNeck,EcCentricity,Radiality,Betweenness,Stress	0
1100111000	MCC,MNC,BottleNeck,EcCentricity,Closeness	0
1100111001	MCC,MNC,BottleNeck,EcCentricity,Closeness,Stress	0
1100111010	MCC,MNC,BottleNeck,EcCentricity,Closeness,Betweenness	0
1100111011	MCC,MNC,BottleNeck,EcCentricity,Closeness,Betweenness,Stress	0
1100111100	MCC,MNC,BottleNeck,EcCentricity,Closeness,Radiality	0
1100111101	MCC,MNC,BottleNeck,EcCentricity,Closeness,Radiality,Stress	0
1100111110	MCC,MNC,BottleNeck,EcCentricity,Closeness,Radiality,Betweenness	0
1100111111	MCC,MNC,BottleNeck,EcCentricity,Closeness,Radiality,Betweenness,Stress	0
1101000000	MCC,MNC,EPC	0
1101000001	MCC,MNC,EPC,Stress	0
1101000010	MCC,MNC,EPC,Betweenness	0
1101000011	MCC,MNC,EPC,Betweenness,Stress	0
1101000100	MCC,MNC,EPC,Radiality	0
1101000101	MCC,MNC,EPC,Radiality,Stress	0
1101000110	MCC,MNC,EPC,Radiality,Betweenness	0
1101000111	MCC,MNC,EPC,Radiality,Betweenness,Stress	0
1101001000	MCC,MNC,EPC,Closeness	0
1101001001	MCC,MNC,EPC,Closeness,Stress	0
1101001010	MCC,MNC,EPC,Closeness,Betweenness	0
1101001011	MCC,MNC,EPC,Closeness,Betweenness,Stress	0
1101001100	MCC,MNC,EPC,Closeness,Radiality	2	CXCL11,CXCR6
1101001101	MCC,MNC,EPC,Closeness,Radiality,Stress	0
1101001110	MCC,MNC,EPC,Closeness,Radiality,Betweenness	0
1101001111	MCC,MNC,EPC,Closeness,Radiality,Betweenness,Stress	0
1101010000	MCC,MNC,EPC,EcCentricity	0
1101010001	MCC,MNC,EPC,EcCentricity,Stress	0
1101010010	MCC,MNC,EPC,EcCentricity,Betweenness	0
1101010011	MCC,MNC,EPC,EcCentricity,Betweenness,Stress	0
1101010100	MCC,MNC,EPC,EcCentricity,Radiality	1	CEP76
1101010101	MCC,MNC,EPC,EcCentricity,Radiality,Stress	0
1101010110	MCC,MNC,EPC,EcCentricity,Radiality,Betweenness	0
1101010111	MCC,MNC,EPC,EcCentricity,Radiality,Betweenness,Stress	0
1101011000	MCC,MNC,EPC,EcCentricity,Closeness	0
1101011001	MCC,MNC,EPC,EcCentricity,Closeness,Stress	0
1101011010	MCC,MNC,EPC,EcCentricity,Closeness,Betweenness	0
1101011011	MCC,MNC,EPC,EcCentricity,Closeness,Betweenness,Stress	0
1101011100	MCC,MNC,EPC,EcCentricity,Closeness,Radiality	0
1101011101	MCC,MNC,EPC,EcCentricity,Closeness,Radiality,Stress	0
1101011110	MCC,MNC,EPC,EcCentricity,Closeness,Radiality,Betweenness	0
1101011111	MCC,MNC,EPC,EcCentricity,Closeness,Radiality,Betweenness,Stress	0
1101100000	MCC,MNC,EPC,BottleNeck	0
1101100001	MCC,MNC,EPC,BottleNeck,Stress	0
1101100010	MCC,MNC,EPC,BottleNeck,Betweenness	0
1101100011	MCC,MNC,EPC,BottleNeck,Betweenness,Stress	0
1101100100	MCC,MNC,EPC,BottleNeck,Radiality	0
1101100101	MCC,MNC,EPC,BottleNeck,Radiality,Stress	0
1101100110	MCC,MNC,EPC,BottleNeck,Radiality,Betweenness	0
1101100111	MCC,MNC,EPC,BottleNeck,Radiality,Betweenness,Stress	0
1101101000	MCC,MNC,EPC,BottleNeck,Closeness	0
1101101001	MCC,MNC,EPC,BottleNeck,Closeness,Stress	0
1101101010	MCC,MNC,EPC,BottleNeck,Closeness,Betweenness	0
1101101011	MCC,MNC,EPC,BottleNeck,Closeness,Betweenness,Stress	0
1101101100	MCC,MNC,EPC,BottleNeck,Closeness,Radiality	0
1101101101	MCC,MNC,EPC,BottleNeck,Closeness,Radiality,Stress	0
1101101110	MCC,MNC,EPC,BottleNeck,Closeness,Radiality,Betweenness	0
1101101111	MCC,MNC,EPC,BottleNeck,Closeness,Radiality,Betweenness,Stress	0
1101110000	MCC,MNC,EPC,BottleNeck,EcCentricity	0
1101110001	MCC,MNC,EPC,BottleNeck,EcCentricity,Stress	0
1101110010	MCC,MNC,EPC,BottleNeck,EcCentricity,Betweenness	0
1101110011	MCC,MNC,EPC,BottleNeck,EcCentricity,Betweenness,Stress	0
1101110100	MCC,MNC,EPC,BottleNeck,EcCentricity,Radiality	0
1101110101	MCC,MNC,EPC,BottleNeck,EcCentricity,Radiality,Stress	0
1101110110	MCC,MNC,EPC,BottleNeck,EcCentricity,Radiality,Betweenness	0
1101110111	MCC,MNC,EPC,BottleNeck,EcCentricity,Radiality,Betweenness,Stress	0
1101111000	MCC,MNC,EPC,BottleNeck,EcCentricity,Closeness	0
1101111001	MCC,MNC,EPC,BottleNeck,EcCentricity,Closeness,Stress	0
1101111010	MCC,MNC,EPC,BottleNeck,EcCentricity,Closeness,Betweenness	0
1101111011	MCC,MNC,EPC,BottleNeck,EcCentricity,Closeness,Betweenness,Stress	0
1101111100	MCC,MNC,EPC,BottleNeck,EcCentricity,Closeness,Radiality	0
1101111101	MCC,MNC,EPC,BottleNeck,EcCentricity,Closeness,Radiality,Stress	0
1101111110	MCC,MNC,EPC,BottleNeck,EcCentricity,Closeness,Radiality,Betweenness	0
1101111111	MCC,MNC,EPC,BottleNeck,EcCentricity,Closeness,Radiality,Betweenness,Stress	0
1110000000	MCC,MNC,Degree	4	RPL35A,RBM25,TRA2B,PCBP2
1110000001	MCC,MNC,Degree,Stress	0
1110000010	MCC,MNC,Degree,Betweenness	1	TF
1110000011	MCC,MNC,Degree,Betweenness,Stress	0
1110000100	MCC,MNC,Degree,Radiality	0
1110000101	MCC,MNC,Degree,Radiality,Stress	0
1110000110	MCC,MNC,Degree,Radiality,Betweenness	0
1110000111	MCC,MNC,Degree,Radiality,Betweenness,Stress	0
1110001000	MCC,MNC,Degree,Closeness	0
1110001001	MCC,MNC,Degree,Closeness,Stress	0
1110001010	MCC,MNC,Degree,Closeness,Betweenness	0
1110001011	MCC,MNC,Degree,Closeness,Betweenness,Stress	0
1110001100	MCC,MNC,Degree,Closeness,Radiality	0
1110001101	MCC,MNC,Degree,Closeness,Radiality,Stress	0
1110001110	MCC,MNC,Degree,Closeness,Radiality,Betweenness	0
1110001111	MCC,MNC,Degree,Closeness,Radiality,Betweenness,Stress	0
1110010000	MCC,MNC,Degree,EcCentricity	0
1110010001	MCC,MNC,Degree,EcCentricity,Stress	0
1110010010	MCC,MNC,Degree,EcCentricity,Betweenness	0
1110010011	MCC,MNC,Degree,EcCentricity,Betweenness,Stress	0
1110010100	MCC,MNC,Degree,EcCentricity,Radiality	0
1110010101	MCC,MNC,Degree,EcCentricity,Radiality,Stress	0
1110010110	MCC,MNC,Degree,EcCentricity,Radiality,Betweenness	0
1110010111	MCC,MNC,Degree,EcCentricity,Radiality,Betweenness,Stress	0
1110011000	MCC,MNC,Degree,EcCentricity,Closeness	0
1110011001	MCC,MNC,Degree,EcCentricity,Closeness,Stress	0
1110011010	MCC,MNC,Degree,EcCentricity,Closeness,Betweenness	0
1110011011	MCC,MNC,Degree,EcCentricity,Closeness,Betweenness,Stress	0
1110011100	MCC,MNC,Degree,EcCentricity,Closeness,Radiality	0
1110011101	MCC,MNC,Degree,EcCentricity,Closeness,Radiality,Stress	0
1110011110	MCC,MNC,Degree,EcCentricity,Closeness,Radiality,Betweenness	0
1110011111	MCC,MNC,Degree,EcCentricity,Closeness,Radiality,Betweenness,Stress	0
1110100000	MCC,MNC,Degree,BottleNeck	1	PRPF6
1110100001	MCC,MNC,Degree,BottleNeck,Stress	0
1110100010	MCC,MNC,Degree,BottleNeck,Betweenness	0
1110100011	MCC,MNC,Degree,BottleNeck,Betweenness,Stress	1	FGA
1110100100	MCC,MNC,Degree,BottleNeck,Radiality	0
1110100101	MCC,MNC,Degree,BottleNeck,Radiality,Stress	0
1110100110	MCC,MNC,Degree,BottleNeck,Radiality,Betweenness	0
1110100111	MCC,MNC,Degree,BottleNeck,Radiality,Betweenness,Stress	0
1110101000	MCC,MNC,Degree,BottleNeck,Closeness	0
1110101001	MCC,MNC,Degree,BottleNeck,Closeness,Stress	0
1110101010	MCC,MNC,Degree,BottleNeck,Closeness,Betweenness	0
1110101011	MCC,MNC,Degree,BottleNeck,Closeness,Betweenness,Stress	1	EIF5B
1110101100	MCC,MNC,Degree,BottleNeck,Closeness,Radiality	0
1110101101	MCC,MNC,Degree,BottleNeck,Closeness,Radiality,Stress	0
1110101110	MCC,MNC,Degree,BottleNeck,Closeness,Radiality,Betweenness	0
1110101111	MCC,MNC,Degree,BottleNeck,Closeness,Radiality,Betweenness,Stress	0
1110110000	MCC,MNC,Degree,BottleNeck,EcCentricity	0
1110110001	MCC,MNC,Degree,BottleNeck,EcCentricity,Stress	0
1110110010	MCC,MNC,Degree,BottleNeck,EcCentricity,Betweenness	0
1110110011	MCC,MNC,Degree,BottleNeck,EcCentricity,Betweenness,Stress	0
1110110100	MCC,MNC,Degree,BottleNeck,EcCentricity,Radiality	0
1110110101	MCC,MNC,Degree,BottleNeck,EcCentricity,Radiality,Stress	0
1110110110	MCC,MNC,Degree,BottleNeck,EcCentricity,Radiality,Betweenness	0
1110110111	MCC,MNC,Degree,BottleNeck,EcCentricity,Radiality,Betweenness,Stress	0
1110111000	MCC,MNC,Degree,BottleNeck,EcCentricity,Closeness	0
1110111001	MCC,MNC,Degree,BottleNeck,EcCentricity,Closeness,Stress	0
1110111010	MCC,MNC,Degree,BottleNeck,EcCentricity,Closeness,Betweenness	0
1110111011	MCC,MNC,Degree,BottleNeck,EcCentricity,Closeness,Betweenness,Stress	0
1110111100	MCC,MNC,Degree,BottleNeck,EcCentricity,Closeness,Radiality	0
1110111101	MCC,MNC,Degree,BottleNeck,EcCentricity,Closeness,Radiality,Stress	0
1110111110	MCC,MNC,Degree,BottleNeck,EcCentricity,Closeness,Radiality,Betweenness	0
1110111111	MCC,MNC,Degree,BottleNeck,EcCentricity,Closeness,Radiality,Betweenness,Stress	0
1111000000	MCC,MNC,Degree,EPC	1	CHAF1A
1111000001	MCC,MNC,Degree,EPC,Stress	0
1111000010	MCC,MNC,Degree,EPC,Betweenness	0
1111000011	MCC,MNC,Degree,EPC,Betweenness,Stress	0
1111000100	MCC,MNC,Degree,EPC,Radiality	0
1111000101	MCC,MNC,Degree,EPC,Radiality,Stress	0
1111000110	MCC,MNC,Degree,EPC,Radiality,Betweenness	0
1111000111	MCC,MNC,Degree,EPC,Radiality,Betweenness,Stress	0
1111001000	MCC,MNC,Degree,EPC,Closeness	1	GNB5
1111001001	MCC,MNC,Degree,EPC,Closeness,Stress	0
1111001010	MCC,MNC,Degree,EPC,Closeness,Betweenness	0
1111001011	MCC,MNC,Degree,EPC,Closeness,Betweenness,Stress	0
1111001100	MCC,MNC,Degree,EPC,Closeness,Radiality	0
1111001101	MCC,MNC,Degree,EPC,Closeness,Radiality,Stress	0
1111001110	MCC,MNC,Degree,EPC,Closeness,Radiality,Betweenness	0
1111001111	MCC,MNC,Degree,EPC,Closeness,Radiality,Betweenness,Stress	2	PRKAR1A,MKI67
1111010000	MCC,MNC,Degree,EPC,EcCentricity	0
1111010001	MCC,MNC,Degree,EPC,EcCentricity,Stress	0
1111010010	MCC,MNC,Degree,EPC,EcCentricity,Betweenness	0
1111010011	MCC,MNC,Degree,EPC,EcCentricity,Betweenness,Stress	0
1111010100	MCC,MNC,Degree,EPC,EcCentricity,Radiality	0
1111010101	MCC,MNC,Degree,EPC,EcCentricity,Radiality,Stress	0
1111010110	MCC,MNC,Degree,EPC,EcCentricity,Radiality,Betweenness	0
1111010111	MCC,MNC,Degree,EPC,EcCentricity,Radiality,Betweenness,Stress	0
1111011000	MCC,MNC,Degree,EPC,EcCentricity,Closeness	1	MCM5
1111011001	MCC,MNC,Degree,EPC,EcCentricity,Closeness,Stress	0
1111011010	MCC,MNC,Degree,EPC,EcCentricity,Closeness,Betweenness	0
1111011011	MCC,MNC,Degree,EPC,EcCentricity,Closeness,Betweenness,Stress	0
1111011100	MCC,MNC,Degree,EPC,EcCentricity,Closeness,Radiality	0
1111011101	MCC,MNC,Degree,EPC,EcCentricity,Closeness,Radiality,Stress	0
1111011110	MCC,MNC,Degree,EPC,EcCentricity,Closeness,Radiality,Betweenness	0
1111011111	MCC,MNC,Degree,EPC,EcCentricity,Closeness,Radiality,Betweenness,Stress	0
1111100000	MCC,MNC,Degree,EPC,BottleNeck	0
1111100001	MCC,MNC,Degree,EPC,BottleNeck,Stress	0
1111100010	MCC,MNC,Degree,EPC,BottleNeck,Betweenness	0
1111100011	MCC,MNC,Degree,EPC,BottleNeck,Betweenness,Stress	0
1111100100	MCC,MNC,Degree,EPC,BottleNeck,Radiality	0
1111100101	MCC,MNC,Degree,EPC,BottleNeck,Radiality,Stress	0
1111100110	MCC,MNC,Degree,EPC,BottleNeck,Radiality,Betweenness	0
1111100111	MCC,MNC,Degree,EPC,BottleNeck,Radiality,Betweenness,Stress	0
1111101000	MCC,MNC,Degree,EPC,BottleNeck,Closeness	0
1111101001	MCC,MNC,Degree,EPC,BottleNeck,Closeness,Stress	0
1111101010	MCC,MNC,Degree,EPC,BottleNeck,Closeness,Betweenness	0
1111101011	MCC,MNC,Degree,EPC,BottleNeck,Closeness,Betweenness,Stress	0
1111101100	MCC,MNC,Degree,EPC,BottleNeck,Closeness,Radiality	0
1111101101	MCC,MNC,Degree,EPC,BottleNeck,Closeness,Radiality,Stress	0
1111101110	MCC,MNC,Degree,EPC,BottleNeck,Closeness,Radiality,Betweenness	0
1111101111	MCC,MNC,Degree,EPC,BottleNeck,Closeness,Radiality,Betweenness,Stress	0
1111110000	MCC,MNC,Degree,EPC,BottleNeck,EcCentricity	0
1111110001	MCC,MNC,Degree,EPC,BottleNeck,EcCentricity,Stress	0
1111110010	MCC,MNC,Degree,EPC,BottleNeck,EcCentricity,Betweenness	0
1111110011	MCC,MNC,Degree,EPC,BottleNeck,EcCentricity,Betweenness,Stress	0
1111110100	MCC,MNC,Degree,EPC,BottleNeck,EcCentricity,Radiality	0
1111110101	MCC,MNC,Degree,EPC,BottleNeck,EcCentricity,Radiality,Stress	0
1111110110	MCC,MNC,Degree,EPC,BottleNeck,EcCentricity,Radiality,Betweenness	0
1111110111	MCC,MNC,Degree,EPC,BottleNeck,EcCentricity,Radiality,Betweenness,Stress	0
1111111000	MCC,MNC,Degree,EPC,BottleNeck,EcCentricity,Closeness	0
1111111001	MCC,MNC,Degree,EPC,BottleNeck,EcCentricity,Closeness,Stress	0
1111111010	MCC,MNC,Degree,EPC,BottleNeck,EcCentricity,Closeness,Betweenness	0
1111111011	MCC,MNC,Degree,EPC,BottleNeck,EcCentricity,Closeness,Betweenness,Stress	0
1111111100	MCC,MNC,Degree,EPC,BottleNeck,EcCentricity,Closeness,Radiality	0
1111111101	MCC,MNC,Degree,EPC,BottleNeck,EcCentricity,Closeness,Radiality,Stress	0
1111111110	MCC,MNC,Degree,EPC,BottleNeck,EcCentricity,Closeness,Radiality,Betweenness	0
1111111111	MCC,MNC,Degree,EPC,BottleNeck,EcCentricity,Closeness,Radiality,Betweenness,Stress	6	BUB1,ADCY9,IL4,PRKAR2B,PECAM1,NDE1
