# Supplementary material for: Identification and Characterization of Biomarkers and Their Role in Opioid Addiction by Integrated Bioinformatics Analysis
Source: Front Neurosci. 2020 Nov 27;14:608349. doi: 10.3389/fnins.2020.608349 (PMC7729193; doi:10.3389/fnins.2020.608349)
Supplement: Supplementary Table 6 — The demographic information of the normal people and addicts. [file Table_6.XLSX]

## Sheet: Sheet1
Group	Age（year）
Control	25
Control	20
Control	30
Control	23
Control	26
Heroin	26
Heroin	26
Heroin	26
Heroin	21
Heroin	22
Heroin	28
Heroin	22
Heroin	23
Heroin	27
Heroin	23
Heroin	25
Heroin	23
Heroin	31
Heroin	21
Heroin	26
Heroin	26
Heroin	30
